# Supplementary material for: [6]Cyclo-2,7-naphthyl­ene: a redetermination
Source: Acta Crystallogr Sect E Struct Rep Online. 2011 Jun 22;67(Pt 7):o1762–3. doi: 10.1107/S1600536811023427 (PMC3152034; doi:10.1107/S1600536811023427)
Supplement: Supplementary file 1 [file e-67-o1762-sup1.cif]

##############################################################################
#                                                                            #
# This CIF contains the data in a paper accepted for publication in          #
# Acta Crystallographica Section E. It conforms to the requirements of       #
# Notes for Authors for Acta Crystallographica Section E, and has been       #
# peer reviewed under the auspices of the IUCr Commission on Journals.       #
#                                                                            #
# Full details of the Crystallographic Information File format               #
# are given in the paper "The Crystallographic Information File (CIF):       #
# a New Standard Archive File for Crystallography" by S. R. Hall, F. H.      #
# Allen and I. D. Brown [Acta Cryst. (1991), A47, 655-685].                  #
#                                                                            #
# The current version of the core CIF dictionary is obtainable from          #
# ftp://ftp.iucr.org/pub/cif_core.dic.                                       #
#                                                                            #
# Software is freely available for graphical display of the structure(s)     #
# in this CIF. For information consult the CIF software page                 #
# http://www.iucr.org/resources/cif/software.                                #
#                                                                            #
# This file may be used for bona fide research purposes within the           #
# scientific community so long as proper attribution is given to the journal # 
# article from which it was obtained.                                        #
#                                                                            #
##############################################################################
data_I
_audit_creation_method     SHELXL-97
_chemical_name_systematic
;
[6]Cyclo-2,7-naphthylene
;
_chemical_name_common     ?
_chemical_formula_moiety     'C60 H36'
_chemical_formula_sum     'C60 H36'
_chemical_formula_iupac     'C60 H36'
_chemical_formula_weight     756.89
_chemical_melting_point     ?
_symmetry_cell_setting     orthorhombic
_symmetry_space_group_name_H-M     'C m c a'
_symmetry_space_group_name_Hall     '-C 2bc 2'
loop_
    _symmetry_equiv_pos_as_xyz
    'x, y, z'
    '-x, -y+1/2, z+1/2'
    'x, -y, -z'
    '-x+1/2, y, -z+1/2'
    'x+1/2, y+1/2, z'
    '-x+1/2, -y+1, z+1/2'
    'x+1/2, -y+1/2, -z'
    '-x+1, y+1/2, -z+1/2'
    '-x, -y, -z'
    'x, y-1/2, -z-1/2'
    '-x, y, z'
    'x-1/2, -y, z-1/2'
    '-x+1/2, -y+1/2, -z'
    'x+1/2, y, -z-1/2'
    '-x+1/2, y+1/2, z'
    'x, -y+1/2, z-1/2'
_cell_length_a     34.224(6)
_cell_length_b     7.4629(14)
_cell_length_c     15.131(3)
_cell_angle_alpha     90.00
_cell_angle_beta     90.00
_cell_angle_gamma     90.00
_cell_volume     3864.7(12)
_cell_formula_units_Z     4
_cell_measurement_reflns_used     5445
_cell_measurement_theta_min     2.38
_cell_measurement_theta_max     27.20
_cell_measurement_temperature     100
_exptl_crystal_description     plate
_exptl_crystal_colour     colourless
_exptl_crystal_size_max     0.40
_exptl_crystal_size_mid     0.12
_exptl_crystal_size_min     0.06
_exptl_crystal_density_diffrn     1.301
_exptl_crystal_density_meas     ?
_exptl_crystal_density_method     'not measured'
_exptl_crystal_F_000     1584
_exptl_absorpt_coefficient_mu     0.074
_exptl_absorpt_correction_type     multi-scan
_exptl_absorpt_process_details     '(SADABS; Sheldrick, 1996)'
_exptl_absorpt_correction_T_min     0.6856
_exptl_absorpt_correction_T_max     0.9956
_exptl_special_details
;
;
_diffrn_ambient_temperature     100
_diffrn_radiation_type     MoK\a
_diffrn_radiation_wavelength     0.71073
_diffrn_radiation_source     'Bruker TXS fine-focus rotating anode'
_diffrn_radiation_monochromator     'Bruker Helios multilayer confocal mirror'
_diffrn_measurement_device_type     'Bruker APEXII CCD area-detector'
_diffrn_measurement_method     '\f and \w'
_diffrn_detector_area_resol_mean     8.333
_diffrn_reflns_number     20522
_diffrn_reflns_av_R_equivalents     0.0354
_diffrn_reflns_av_sigmaI/netI     0.0192
_diffrn_reflns_theta_min     2.38
_diffrn_reflns_theta_max     27.49
_diffrn_reflns_theta_full     27.49
_diffrn_measured_fraction_theta_max     0.986
_diffrn_measured_fraction_theta_full     0.986
_diffrn_reflns_limit_h_min     -43
_diffrn_reflns_limit_h_max     43
_diffrn_reflns_limit_k_min     -9
_diffrn_reflns_limit_k_max     9
_diffrn_reflns_limit_l_min     -19
_diffrn_reflns_limit_l_max     19
_diffrn_standards_number     0
_diffrn_standards_interval_count     .
_diffrn_standards_interval_time     .
_diffrn_standards_decay_%     0
_refine_special_details
;
Refinement of <i>F</i>^2^ against ALL reflections. The weighted <i>R</i>-factor
<i>wR</i> and goodness of fit <i>S</i> are based on <i>F</i>^2^, conventional
<i>R</i>-factors <i>R</i> are based on <i>F</i>, with <i>F</i> set to zero for
negative <i>F</i>^2^. The threshold expression of <i>F</i>^2^ >
\s(<i>F</i>^2^) is used only for calculating <i>R</i>-factors(gt) <i>etc</i>.
and is not relevant to the choice of reflections for refinement.
<i>R</i>-factors based on <i>F</i>^2^ are statistically about twice as large
as those based on <i>F</i>, and <i>R</i>- factors based on ALL data will be
even larger.
;
_reflns_number_total     2234
_reflns_number_gt     1667
_reflns_threshold_expression     I>2\s(I)
_refine_ls_structure_factor_coef     Fsqd
_refine_ls_matrix_type     full
_refine_ls_R_factor_all     0.0855
_refine_ls_R_factor_gt     0.0664
_refine_ls_wR_factor_gt     0.1605
_refine_ls_wR_factor_ref     0.1812
_refine_ls_goodness_of_fit_ref     1.056
_refine_ls_restrained_S_all     1.056
_refine_ls_number_reflns     2234
_refine_ls_number_parameters     139
_refine_ls_number_restraints     0
_refine_ls_number_constraints     ?
_refine_ls_hydrogen_treatment     constr
_refine_ls_weighting_scheme     calc
_refine_ls_weighting_details
         'calc w=1/[\s^2^(Fo^2^)+(0.0565P)^2^+7.0687P] where P=(Fo^2^+2Fc^2^)/3'
_atom_sites_solution_hydrogens     geom
_atom_sites_solution_primary     direct
_atom_sites_solution_secondary     difmap
_refine_ls_shift/su_max     0.000
_refine_ls_shift/su_mean     0.000
_refine_diff_density_max     0.204
_refine_diff_density_min     -0.351
_refine_ls_extinction_method     none
_refine_ls_extinction_coef     ?
loop_
    _atom_type_symbol
    _atom_type_description
    _atom_type_scat_dispersion_real
    _atom_type_scat_dispersion_imag
    _atom_type_scat_source
    'C' 'C' 0.0033 0.0016
                         'International Tables Vol C Tables 4.2.6.8 and 6.1.1.4'
    'H' 'H' 0.0000 0.0000
                         'International Tables Vol C Tables 4.2.6.8 and 6.1.1.4'
_computing_data_collection     'APEX2 (Bruker, 2006)'
_computing_cell_refinement     'SAINT (Bruker, 2006)'
_computing_data_reduction     'SAINT (Bruker, 2004)'
_computing_structure_solution     'SHELXS97 (Sheldrick, 2008)'
_computing_structure_refinement     'SHELXL97 (Sheldrick, 2008)'
_computing_molecular_graphics
             'ORTEP-3 (Farrugia, 1997) and Mercury (Macrae <i>et al.</i>, 2008)'
_computing_publication_material
;
SHELXL97 (Sheldrick, 2008) and Yadokari-XG 2009 (Kabuto <i>et
al.</i>, 2009)
and publCIF (Westrip, 2010)
;
loop_
    _atom_site_type_symbol
    _atom_site_label
    _atom_site_fract_x
    _atom_site_fract_y
    _atom_site_fract_z
    _atom_site_U_iso_or_equiv
    _atom_site_adp_type
    _atom_site_calc_flag
    _atom_site_refinement_flags
    _atom_site_occupancy
    _atom_site_symmetry_multiplicity
    _atom_site_disorder_assembly
    _atom_site_disorder_group
    C C1 0.28550(9) 0.7008(6) 0.37933(17) 0.0855(12) Uani d . 1 1 . .
    H H1 0.2623 0.6634 0.3504 0.103 Uiso calc R 1 1 . .
    C C2 0.28488(8) 0.8521(5) 0.43007(18) 0.0805(11) Uani d . 1 1 . .
    H H2 0.2610 0.9154 0.4371 0.097 Uiso calc R 1 1 . .
    C C3 0.31917(7) 0.9174(4) 0.47282(14) 0.0599(7) Uani d . 1 1 . .
    C C4 0.35317(7) 0.8204(3) 0.46178(14) 0.0521(6) Uani d . 1 1 . .
    H H3 0.3764 0.8613 0.4897 0.062 Uiso calc R 1 1 . .
    C C5 0.35467(8) 0.6627(4) 0.41049(14) 0.0546(7) Uani d . 1 1 . .
    C C6 0.32004(9) 0.5987(5) 0.36887(15) 0.0705(9) Uani d . 1 1 . .
    C C7 0.32231(11) 0.4362(5) 0.32059(16) 0.0842(12) Uani d . 1 1 . .
    H H4 0.2997 0.3918 0.2916 0.101 Uiso calc R 1 1 . .
    C C8 0.35645(11) 0.3425(4) 0.31496(15) 0.0777(11) Uani d . 1 1 . .
    H H5 0.3570 0.2332 0.2828 0.093 Uiso calc R 1 1 . .
    C C9 0.39145(9) 0.4048(3) 0.35623(14) 0.0599(8) Uani d . 1 1 . .
    C C10 0.38962(8) 0.5646(3) 0.40197(13) 0.0518(6) Uani d . 1 1 . .
    H H6 0.4127 0.6100 0.4286 0.062 Uiso calc R 1 1 . .
    C C11 0.46345(13) 0.0185(3) 0.35550(17) 0.0872(12) Uani d . 1 1 . .
    H H7 0.4628 -0.1088 0.3562 0.105 Uiso calc R 1 1 . .
    C C12 0.42913(13) 0.1103(4) 0.35358(16) 0.0781(11) Uani d . 1 1 . .
    H H8 0.4052 0.0460 0.3522 0.094 Uiso calc R 1 1 . .
    C C13 0.42846(10) 0.3024(3) 0.35367(14) 0.0602(8) Uani d . 1 1 . .
    C C14 0.46407(8) 0.3892(3) 0.35413(14) 0.0542(7) Uani d . 1 1 . .
    H H9 0.4643 0.5165 0.3534 0.065 Uiso calc R 1 1 . .
    C C15 0.5000 0.2979(4) 0.35555(19) 0.0556(10) Uani d S 1 2 . .
    C C16 0.5000 0.1066(4) 0.3565(2) 0.0708(13) Uani d S 1 2 . .
loop_
    _atom_site_aniso_label
    _atom_site_aniso_U_11
    _atom_site_aniso_U_22
    _atom_site_aniso_U_33
    _atom_site_aniso_U_12
    _atom_site_aniso_U_13
    _atom_site_aniso_U_23
    C1 0.0610(18) 0.162(4) 0.0339(13) -0.048(2) -0.0068(12) 0.0195(17)
    C2 0.0528(16) 0.151(3) 0.0375(13) -0.0189(18) -0.0027(11) 0.0297(17)
    C3 0.0481(13) 0.100(2) 0.0322(11) -0.0087(13) -0.0009(9) 0.0234(11)
    C4 0.0553(14) 0.0695(15) 0.0314(10) -0.0175(12) -0.0064(9) 0.0157(10)
    C5 0.0663(16) 0.0706(16) 0.0270(10) -0.0286(13) -0.0066(10) 0.0130(10)
    C6 0.0719(18) 0.114(2) 0.0260(10) -0.0495(17) -0.0031(10) 0.0138(13)
    C7 0.094(2) 0.129(3) 0.0301(12) -0.074(2) -0.0006(13) 0.0028(15)
    C8 0.116(3) 0.088(2) 0.0281(11) -0.071(2) 0.0065(14) -0.0042(12)
    C9 0.098(2) 0.0553(14) 0.0264(10) -0.0412(15) -0.0006(11) 0.0023(9)
    C10 0.0732(16) 0.0537(13) 0.0286(10) -0.0308(12) -0.0056(10) 0.0062(9)
    C11 0.197(4) 0.0250(12) 0.0396(13) -0.0237(18) 0.0074(18) -0.0075(10)
    C12 0.160(3) 0.0402(14) 0.0340(12) -0.0427(18) 0.0088(16) -0.0048(10)
    C13 0.114(2) 0.0398(12) 0.0267(10) -0.0318(14) 0.0039(12) -0.0045(9)
    C14 0.106(2) 0.0247(9) 0.0321(10) -0.0139(11) 0.0003(11) -0.0036(8)
    C15 0.114(3) 0.0230(14) 0.0300(14) 0.000 0.000 -0.0045(11)
    C16 0.157(4) 0.0237(15) 0.0318(16) 0.000 0.000 -0.0046(12)
_geom_special_details
;
All e.s.d.'s (except the e.s.d. in the dihedral angle between two l.s. planes)
are estimated using the full covariance matrix. The cell e.s.d.'s are taken
into account individually in the estimation of e.s.d.'s in distances, angles
and torsion angles; correlations between e.s.d.'s in cell parameters are only
used when they are defined by crystal symmetry. An approximate (isotropic)
treatment of cell e.s.d.'s is used for estimating e.s.d.'s involving l.s.
planes.
;
loop_
    _geom_bond_atom_site_label_1
    _geom_bond_atom_site_label_2
    _geom_bond_site_symmetry_2
    _geom_bond_distance
    _geom_bond_publ_flag
    C1 C2 . 1.365(5) ?
    C1 C6 . 1.416(5) ?
    C1 H1 . 0.9500 ?
    C2 C3 . 1.426(4) ?
    C2 H2 . 0.9500 ?
    C3 C4 . 1.380(3) ?
    C3 C3 3_576 1.482(6) ?
    C4 C5 . 1.410(4) ?
    C4 H3 . 0.9500 ?
    C5 C10 . 1.408(4) ?
    C5 C6 . 1.425(3) ?
    C6 C7 . 1.418(5) ?
    C7 C8 . 1.364(5) ?
    C7 H4 . 0.9500 ?
    C8 C9 . 1.429(4) ?
    C8 H5 . 0.9500 ?
    C9 C10 . 1.381(3) ?
    C9 C13 . 1.480(4) ?
    C10 H6 . 0.9500 ?
    C11 C12 . 1.360(5) ?
    C11 C16 . 1.413(4) ?
    C11 H7 . 0.9500 ?
    C12 C13 . 1.434(4) ?
    C12 H8 . 0.9500 ?
    C13 C14 . 1.380(4) ?
    C14 C15 . 1.406(3) ?
    C14 H9 . 0.9500 ?
    C15 C14 11_655 1.406(3) ?
    C15 C16 . 1.428(4) ?
    C16 C11 11_655 1.413(4) ?
loop_
    _geom_angle_atom_site_label_1
    _geom_angle_atom_site_label_2
    _geom_angle_atom_site_label_3
    _geom_angle_site_symmetry_1
    _geom_angle_site_symmetry_3
    _geom_angle
    _geom_angle_publ_flag
    C2 C1 C6 . . 121.4(3) ?
    C2 C1 H1 . . 119.3 ?
    C6 C1 H1 . . 119.3 ?
    C1 C2 C3 . . 121.7(3) ?
    C1 C2 H2 . . 119.2 ?
    C3 C2 H2 . . 119.2 ?
    C4 C3 C2 . . 117.4(3) ?
    C4 C3 C3 . 3_576 120.22(15) ?
    C2 C3 C3 . 3_576 122.4(2) ?
    C3 C4 C5 . . 122.3(2) ?
    C3 C4 H3 . . 118.8 ?
    C5 C4 H3 . . 118.8 ?
    C10 C5 C4 . . 121.0(2) ?
    C10 C5 C6 . . 119.4(3) ?
    C4 C5 C6 . . 119.5(3) ?
    C1 C6 C7 . . 124.3(3) ?
    C1 C6 C5 . . 117.7(3) ?
    C7 C6 C5 . . 118.0(3) ?
    C8 C7 C6 . . 121.2(3) ?
    C8 C7 H4 . . 119.4 ?
    C6 C7 H4 . . 119.4 ?
    C7 C8 C9 . . 121.6(3) ?
    C7 C8 H5 . . 119.2 ?
    C9 C8 H5 . . 119.2 ?
    C10 C9 C8 . . 117.5(3) ?
    C10 C9 C13 . . 119.9(2) ?
    C8 C9 C13 . . 122.6(3) ?
    C9 C10 C5 . . 122.3(2) ?
    C9 C10 H6 . . 118.9 ?
    C5 C10 H6 . . 118.9 ?
    C12 C11 C16 . . 122.0(2) ?
    C12 C11 H7 . . 119.0 ?
    C16 C11 H7 . . 119.0 ?
    C11 C12 C13 . . 121.2(3) ?
    C11 C12 H8 . . 119.4 ?
    C13 C12 H8 . . 119.4 ?
    C14 C13 C12 . . 117.1(3) ?
    C14 C13 C9 . . 120.9(2) ?
    C12 C13 C9 . . 122.0(3) ?
    C13 C14 C15 . . 123.0(2) ?
    C13 C14 H9 . . 118.5 ?
    C15 C14 H9 . . 118.5 ?
    C14 C15 C14 11_655 . 122.0(3) ?
    C14 C15 C16 11_655 . 118.99(13) ?
    C14 C15 C16 . . 118.99(13) ?
    C11 C16 C11 11_655 . 124.5(4) ?
    C11 C16 C15 11_655 . 117.71(19) ?
    C11 C16 C15 . . 117.71(19) ?
loop_
    _geom_torsion_atom_site_label_1
    _geom_torsion_atom_site_label_2
    _geom_torsion_atom_site_label_3
    _geom_torsion_atom_site_label_4
    _geom_torsion_site_symmetry_1
    _geom_torsion_site_symmetry_2
    _geom_torsion_site_symmetry_3
    _geom_torsion_site_symmetry_4
    _geom_torsion
    _geom_torsion_publ_flag
    C6 C1 C2 C3 . . . . 1.9(4) ?
    C1 C2 C3 C4 . . . . -0.7(4) ?
    C1 C2 C3 C3 . . . 3_576 179.2(3) ?
    C2 C3 C4 C5 . . . . 0.1(3) ?
    C3 C3 C4 C5 3_576 . . . -179.8(2) ?
    C3 C4 C5 C10 . . . . -178.7(2) ?
    C3 C4 C5 C6 . . . . -0.6(3) ?
    C2 C1 C6 C7 . . . . 177.0(2) ?
    C2 C1 C6 C5 . . . . -2.3(4) ?
    C10 C5 C6 C1 . . . . 179.8(2) ?
    C4 C5 C6 C1 . . . . 1.7(3) ?
    C10 C5 C6 C7 . . . . 0.4(3) ?
    C4 C5 C6 C7 . . . . -177.7(2) ?
    C1 C6 C7 C8 . . . . -178.5(2) ?
    C5 C6 C7 C8 . . . . 0.8(4) ?
    C6 C7 C8 C9 . . . . -0.9(4) ?
    C7 C8 C9 C10 . . . . -0.3(3) ?
    C7 C8 C9 C13 . . . . 177.8(2) ?
    C8 C9 C10 C5 . . . . 1.6(3) ?
    C13 C9 C10 C5 . . . . -176.57(19) ?
    C4 C5 C10 C9 . . . . 176.39(19) ?
    C6 C5 C10 C9 . . . . -1.7(3) ?
    C16 C11 C12 C13 . . . . -0.9(4) ?
    C11 C12 C13 C14 . . . . 1.2(4) ?
    C11 C12 C13 C9 . . . . -176.8(2) ?
    C10 C9 C13 C14 . . . . -33.1(3) ?
    C8 C9 C13 C14 . . . . 148.8(2) ?
    C10 C9 C13 C12 . . . . 144.8(2) ?
    C8 C9 C13 C12 . . . . -33.2(3) ?
    C12 C13 C14 C15 . . . . -0.8(3) ?
    C9 C13 C14 C15 . . . . 177.2(2) ?
    C13 C14 C15 C14 . . . 11_655 178.65(17) ?
    C13 C14 C15 C16 . . . . 0.1(4) ?
    C12 C11 C16 C11 . . . 11_655 -177.8(2) ?
    C12 C11 C16 C15 . . . . 0.1(4) ?
    C14 C15 C16 C11 11_655 . . 11_655 -0.3(4) ?
    C14 C15 C16 C11 . . . 11_655 178.3(2) ?
    C14 C15 C16 C11 11_655 . . . -178.3(2) ?
    C14 C15 C16 C11 . . . . 0.3(4) ?
data_global
_journal_date_recd_electronic     2011-05-31
_journal_date_accepted     2011-06-16
_journal_name_full     'Acta Crystallographica, Section E'
_journal_year     2011
_journal_volume     67
_journal_issue      7
_journal_page_first     o1762
_journal_page_last     o1763
_journal_paper_category     QO
_journal_coeditor_code     NR2007
_publ_contact_author_name     'Professor Hiroyuki Isobe'
_publ_contact_author_address
;
Department of Chemistry
Tohoku University
Aoba-ku, Sendai 980-8578
Japan
;
_publ_contact_author_email     isobe@m.tohoku.ac.jp
_publ_contact_author_fax     (+81)22-795-6589
_publ_contact_author_phone     (+81)22-795-6585
_publ_section_title
;
[6]Cyclo-2,7-naphthylene: a redetermination
;
loop_
    _publ_author_name
    _publ_author_footnote
    _publ_author_address
    'Nakanishi, Waka' .
;
Department of Chemistry
Tohoku University
Aoba-ku, Sendai, 980-8578
Japan
;
    'Xue, Jing Yang' .
;
Department of Chemistry
Tohoku University
Aoba-ku, Sendai, 980-8578
Japan
;
    'Yoshioka, Tomoaki ' .
;
Department of Chemistry
Tohoku University
Aoba-ku, Sendai, 980-8578
Japan
;
    'Isobe, Hiroyuki' .
;
Department of Chemistry
Tohoku University
Aoba-ku, Sendai, 980-8578
Japan
;
