# Supplementary material for: [6]Cyclo-2,7-naphthyl­ene: a redetermination
Source: Acta Crystallogr Sect E Struct Rep Online. 2011 Jun 22;67(Pt 7):o1762–3. doi: 10.1107/S1600536811023427 (PMC3152034; doi:10.1107/S1600536811023427)
Supplement: Supplementary file 2 [file e-67-o1762-Isup2.hkl]

# 
# h,k,l, Fc-squared, Fo-squared, sigma(Fo-squared) and status flag 
# 
data_I
_shelx_title ' ' 
_shelx_refln_list_code          4 
_shelx_F_calc_maximum      561.76 
_exptl_crystal_F_000      1584.00 
_reflns_d_resolution_high  0.7698 
 
loop_ 
 _symmetry_equiv_pos_as_xyz 
 'x, y, z' 
 '-x, -y+1/2, z+1/2' 
 'x, -y, -z' 
 '-x+1/2, y, -z+1/2' 
 'x+1/2, y+1/2, z' 
 '-x+1/2, -y+1, z+1/2' 
 'x+1/2, -y+1/2, -z' 
 '-x+1, y+1/2, -z+1/2' 
 '-x, -y, -z' 
 'x, y-1/2, -z-1/2' 
 '-x, y, z' 
 'x-1/2, -y, z-1/2' 
 '-x+1/2, -y+1/2, -z' 
 'x+1/2, y, -z-1/2' 
 '-x+1/2, y+1/2, z' 
 'x, -y+1/2, z-1/2' 
 
_cell_length_a    34.2241 
_cell_length_b     7.4629 
_cell_length_c    15.1312 
_cell_angle_alpha  90.000 
_cell_angle_beta   90.000 
_cell_angle_gamma  90.000 
 
_shelx_F_squared_multiplier     1.000 
 
loop_ 
 _refln_index_h 
 _refln_index_k 
 _refln_index_l 
 _refln_F_squared_calc 
 _refln_F_squared_meas 
 _refln_F_squared_sigma 
 _refln_observed_status 
   4   0   0    31217.42    28643.51    808.52 o 
   6   0   0    36399.48    31934.73   1018.10 o 
   8   0   0     6589.49     5785.77     97.08 o 
  10   0   0        7.03       21.95      2.73 o 
  12   0   0     1727.03     1842.91     32.51 o 
  14   0   0      846.98     1010.54     27.96 o 
  16   0   0     1272.81     1092.05     22.71 o 
  18   0   0      262.18      489.36     28.25 o 
  20   0   0      272.57      393.77     42.55 o 
  22   0   0     1666.04     1407.59     26.64 o 
  24   0   0     2121.43     1963.72     36.07 o 
  26   0   0       16.98      139.40     11.37 o 
  28   0   0    18442.40    16715.51    406.85 o 
  30   0   0     2828.76     3311.47     86.90 o 
  32   0   0       10.73       65.29     14.62 o 
  34   0   0      717.68      690.14     25.36 o 
  36   0   0      184.49      158.06     43.99 o 
  38   0   0       15.24       41.64     10.25 o 
  40   0   0       17.00       18.44     24.21 o 
  42   0   0        9.80       15.63     10.85 o 
   0   2   0     1339.02     1221.30     22.75 o 
   2   2   0     5566.34     5228.43     66.49 o 
   4   2   0      105.26      100.95      3.17 o 
   6   2   0      255.60      212.76      4.36 o 
   8   2   0     5925.26     5680.40     72.50 o 
  10   2   0     3536.92     3302.69     50.75 o 
  12   2   0       73.72       80.84      4.40 o 
  14   2   0    59419.04    63111.79    867.29 o 
  16   2   0     1181.70     1032.31     16.85 o 
  18   2   0      862.91     1143.59     18.55 o 
  20   2   0     1013.34     1217.50     19.82 o 
  22   2   0       85.74       84.80      4.89 o 
  24   2   0        2.29        5.57      5.59 o 
  26   2   0       65.54       73.79      5.43 o 
  28   2   0       15.29       25.48      8.40 o 
  30   2   0       12.34        5.41      5.04 o 
  32   2   0       64.02       79.23      6.95 o 
  34   2   0        8.54        7.71      6.18 o 
  36   2   0       12.70        6.41      6.95 o 
  38   2   0       53.04       53.45     11.55 o 
  40   2   0        0.00       29.40     15.55 o 
  42   2   0      241.89      126.63      9.88 o 
   0   4   0    23783.91    26265.08    439.07 o 
   2   4   0      189.76      167.66      4.93 o 
   4   4   0     3001.96     3323.19     46.91 o 
   6   4   0      563.30      695.61     10.52 o 
   8   4   0       10.24       22.42      2.96 o 
  10   4   0        9.28       14.02      2.78 o 
  12   4   0      411.83      327.41      8.16 o 
  14   4   0       50.83       62.55      5.66 o 
  16   4   0       70.91       82.87      5.02 o 
  18   4   0       34.74       23.18      4.66 o 
  20   4   0        3.38        7.89      4.71 o 
  22   4   0        7.31       -0.48      4.92 o 
  24   4   0       50.06       40.78      6.56 o 
  26   4   0       44.08       32.90      5.63 o 
  28   4   0      840.00      602.12     15.52 o 
  30   4   0      160.64      119.90      7.72 o 
  32   4   0       76.27       94.95      8.76 o 
  34   4   0      188.08      163.78      8.06 o 
  36   4   0       25.92        5.55      6.40 o 
  38   4   0        1.50        6.97     10.82 o 
  40   4   0        0.82       10.46      8.49 o 
   0   6   0       89.88       95.55      7.24 o 
   2   6   0       38.03       30.14      4.54 o 
   4   6   0        0.02       -3.19      4.20 o 
   6   6   0      207.23      231.44     10.11 o 
   8   6   0      212.94      204.06      7.63 o 
  10   6   0     1250.71     1292.22     21.57 o 
  12   6   0       14.84       24.64      6.29 o 
  14   6   0     3566.43     3501.06     51.41 o 
  16   6   0     1421.43     1316.76     22.46 o 
  18   6   0     3064.86     3223.39     48.05 o 
  20   6   0      609.61      509.32     19.90 o 
  22   6   0       52.29       58.90      7.55 o 
  24   6   0       37.59       36.82      7.45 o 
  26   6   0        1.38       -6.16      7.83 o 
  28   6   0        9.38        8.13      6.22 o 
  30   6   0        6.23       12.11      9.00 o 
  32   6   0        3.13       -8.48      8.14 o 
  34   6   0        0.50       -3.67     10.85 o 
   2   8   0      351.40      350.77     37.50 o 
   4   8   0      670.21      652.24     27.09 o 
   6   8   0        3.14       -4.31     12.82 o 
   8   8   0       85.46      101.30     15.24 o 
  10   8   0       35.24       34.23     20.08 o 
  12   8   0       52.77       55.92     14.63 o 
  14   8   0      170.69      197.97     18.17 o 
  16   8   0      357.85      460.18     36.46 o 
  18   8   0      200.58      272.06     20.98 o 
  20   8   0        8.04      -26.82     14.54 o 
  22   8   0        4.94      -20.85     15.43 o 
   1   1   1     2051.93     1917.36     16.90 o 
   3   1   1     6198.58     5606.87     51.74 o 
   5   1   1    13121.23    12515.70    117.38 o 
   7   1   1     2972.88     2706.65     26.62 o 
   9   1   1     2052.75     2014.00     18.08 o 
  11   1   1      601.22      590.94      6.23 o 
  13   1   1     3295.74     3249.95     27.81 o 
  15   1   1     1206.44     1420.03     12.96 o 
  17   1   1       66.17       73.89      2.44 o 
  19   1   1      341.00      311.13      4.30 o 
  21   1   1        0.84       -2.81      2.05 o 
  23   1   1      455.56      395.31      6.49 o 
  25   1   1       60.26       70.03      5.48 o 
  27   1   1       38.88       54.75      7.71 o 
  29   1   1      216.60      276.30      7.44 o 
  31   1   1       57.50       64.87     17.00 o 
  33   1   1      191.97      183.50      6.60 o 
  35   1   1      143.33      126.66      5.93 o 
  37   1   1        4.14        0.03      8.06 o 
  39   1   1        7.61       -1.43      7.49 o 
  41   1   1        9.22       10.05      8.52 o 
  43   1   1        0.21        9.74      8.11 o 
   0   2   1     5320.54     4969.93     59.29 o 
   2   2   1       41.80       49.07      1.94 o 
   4   2   1      454.33      395.42      4.65 o 
   6   2   1     1508.76     1459.07     13.25 o 
   8   2   1      222.71      189.13      2.81 o 
  10   2   1     1205.83     1198.39     12.93 o 
  12   2   1      683.28      746.25     10.16 o 
  14   2   1      866.57      785.85      9.57 o 
  16   2   1     1898.39     2133.11     22.29 o 
  18   2   1        5.68       12.78      2.37 o 
  20   2   1        1.60        9.52      2.58 o 
  22   2   1        1.55        2.80      2.75 o 
  24   2   1        2.39        4.86      3.02 o 
  26   2   1       11.34        3.66      3.40 o 
  28   2   1      108.97       96.47      4.20 o 
  30   2   1       54.09       48.79      4.09 o 
  32   2   1        2.42       -2.65      4.01 o 
  34   2   1        4.94        0.14      6.68 o 
  36   2   1        4.23        0.30      4.53 o 
  38   2   1       11.80       15.87      8.51 o 
  40   2   1       13.06       43.34      8.38 o 
  42   2   1        1.53       18.73      5.77 o 
   1   3   1     3174.60     3004.08     25.89 o 
   3   3   1     1410.34     1339.13     14.70 o 
   5   3   1      180.24      142.47      2.85 o 
   7   3   1       10.68       12.40      1.74 o 
   9   3   1      609.89      764.32      7.64 o 
  11   3   1       90.44      100.81      2.44 o 
  13   3   1       29.16       28.19      3.01 o 
  15   3   1       14.42       10.78      2.43 o 
  17   3   1      215.60      250.53      5.18 o 
  19   3   1      326.39      381.43      7.51 o 
  21   3   1      169.42      252.76      5.59 o 
  23   3   1        0.34       -1.04      3.31 o 
  25   3   1       14.37        7.81      3.50 o 
  27   3   1        1.08        8.30      3.48 o 
  29   3   1       49.30       40.07      4.07 o 
  31   3   1       19.38       16.06      4.94 o 
  33   3   1        0.84       -7.16      4.57 o 
  35   3   1        0.01       -3.70      4.48 o 
  37   3   1        0.64        0.24      7.63 o 
  39   3   1        0.44        7.53      7.73 o 
  41   3   1        4.62        4.39      5.58 o 
   0   4   1     2884.49     3270.93     40.18 o 
   2   4   1     4413.78     4733.35     40.46 o 
   4   4   1       25.59       19.51      2.31 o 
   6   4   1      330.40      313.06      4.51 o 
   8   4   1       56.57       64.96      2.37 o 
  10   4   1       20.22       24.41      2.07 o 
  12   4   1      368.54      362.92      6.05 o 
  14   4   1     1712.06     1499.25     16.59 o 
  16   4   1      475.50      444.36      7.15 o 
  18   4   1        1.37       -1.65      3.07 o 
  20   4   1        6.17        7.65      3.36 o 
  22   4   1        0.75        1.04      3.46 o 
  24   4   1       11.64       20.35      3.69 o 
  26   4   1        4.46       17.56      3.77 o 
  28   4   1       30.72       13.17      3.87 o 
  30   4   1      169.78      156.73      7.43 o 
  32   4   1       26.78       39.33      4.69 o 
  34   4   1       10.05       12.48      4.47 o 
  36   4   1       30.89       33.91      7.40 o 
  38   4   1        2.90       -4.75      5.98 o 
  40   4   1        0.69        0.82      5.58 o 
   1   5   1       16.25       14.39      2.54 o 
   3   5   1      191.20      230.91      5.10 o 
   5   5   1      317.55      414.33      6.23 o 
   7   5   1      805.45      819.72      8.76 o 
   9   5   1        1.45        1.56      2.67 o 
  11   5   1      778.61      711.89      9.60 o 
  13   5   1     2942.37     2866.90     29.90 o 
  15   5   1     2110.19     2116.92     22.95 o 
  17   5   1      289.27      329.77      7.77 o 
  19   5   1        9.61       -7.56      3.56 o 
  21   5   1       27.89       28.09      5.35 o 
  23   5   1       48.84       41.50      6.25 o 
  25   5   1       12.89       17.30      4.93 o 
  27   5   1        6.17       -2.40      5.47 o 
  29   5   1        1.94       19.34      5.14 o 
  31   5   1       78.33       81.69      5.51 o 
  33   5   1       14.69        9.81      4.78 o 
  35   5   1      126.19      102.95      5.91 o 
  37   5   1        7.22       11.50      5.18 o 
   0   6   1       13.89        3.22      4.31 o 
   2   6   1       18.58        0.84      3.40 o 
   4   6   1        0.01       -6.70      3.36 o 
   6   6   1        2.35       -2.88      3.32 o 
   8   6   1       49.25       66.22      4.06 o 
  10   6   1      319.75      350.20      8.94 o 
  12   6   1     1263.03     1125.68     13.95 o 
  14   6   1     1942.73     2166.15     23.69 o 
  16   6   1     2929.41     3118.50     32.84 o 
  18   6   1       44.62       87.99      5.42 o 
  20   6   1      341.39      316.03      7.17 o 
  22   6   1       68.05       56.27      4.91 o 
  24   6   1        0.03       -2.77      5.32 o 
  26   6   1        0.43       -8.99      4.88 o 
  28   6   1        0.93        3.37      4.45 o 
  30   6   1        1.15       10.79      6.24 o 
  32   6   1        1.42      -11.62      7.73 o 
  34   6   1        2.09        2.05      5.15 o 
   1   7   1      473.76      420.71      9.89 o 
   3   7   1       85.57       85.41      4.51 o 
   5   7   1       54.34       81.52      4.43 o 
   7   7   1       38.10       25.09      4.03 o 
   9   7   1      187.72      157.41      5.16 o 
  11   7   1       30.92       28.44      4.18 o 
  13   7   1       19.59       12.78      4.36 o 
  15   7   1       26.71       69.87      5.01 o 
  17   7   1      232.19      305.72      7.62 o 
  19   7   1      117.73       66.59      5.56 o 
  21   7   1      400.50      371.84     14.09 o 
  23   7   1        0.90       -1.35      5.65 o 
  25   7   1      118.63      133.29      8.93 o 
  27   7   1       37.63       61.85      6.58 o 
  29   7   1        0.75        5.69      9.49 o 
   0   8   1      342.21      369.66     26.57 o 
   2   8   1      262.73      220.05      8.80 o 
   4   8   1       18.13       22.68      6.04 o 
   6   8   1       10.24        1.32      6.11 o 
   8   8   1        2.43        0.59      6.31 o 
  10   8   1       28.48       26.07      6.68 o 
  12   8   1      159.56      186.87      8.75 o 
  14   8   1      322.49      328.13     10.75 o 
  16   8   1       92.18      136.97      9.18 o 
  18   8   1       17.16       17.32      7.29 o 
  20   8   1       23.38       11.56      7.86 o 
  22   8   1        1.17        4.33     11.29 o 
  24   8   1       19.50       39.22     11.46 o 
   5   9   1       19.85       18.96     12.12 o 
   7   9   1        3.08        5.46     16.79 o 
   9   9   1       27.94       36.38     12.09 o 
  11   9   1       25.77       39.14     20.46 o 
  13   9   1       43.32       47.15     15.30 o 
  15   9   1       36.78       14.57     10.42 o 
   0   0   2      701.23      112.99     11.30 o 
   2   0   2    28558.80    27608.58    326.61 o 
   4   0   2     3005.48     2990.82     46.78 o 
   6   0   2      723.96      669.48     13.14 o 
   8   0   2     1075.15      949.65     12.44 o 
  10   0   2      125.67      149.94      6.28 o 
  12   0   2      538.19      483.37      7.46 o 
  14   0   2      772.23      745.80     10.66 o 
  16   0   2      605.82      658.19     10.77 o 
  18   0   2       58.84       50.94      2.87 o 
  20   0   2       57.32       85.50      3.41 o 
  22   0   2       82.10       87.48      3.67 o 
  24   0   2      495.15      419.45      9.16 o 
  26   0   2       33.86       98.61     21.89 o 
  30   0   2     1215.70     1022.80     30.56 o 
  32   0   2       33.80       22.74     10.35 o 
  34   0   2      116.13      188.32     17.00 o 
  36   0   2       51.15       85.85     13.02 o 
  38   0   2        1.09        8.93      7.59 o 
  40   0   2        0.00      -11.40     14.31 o 
  42   0   2        4.77       -4.68      7.75 o 
   1   1   2    27206.99    25145.38    256.85 o 
   3   1   2    69997.10    65337.25    585.13 o 
   5   1   2    18637.60    17835.79    148.97 o 
   7   1   2      745.46      633.84      6.30 o 
   9   1   2     5044.24     4840.64     41.96 o 
  11   1   2     7750.04     7470.35     62.50 o 
  13   1   2      425.12      456.95      5.29 o 
  15   1   2      632.05      689.09      7.38 o 
  17   1   2     2157.81     2439.57     22.14 o 
  19   1   2      741.06      785.44      8.10 o 
  21   1   2       19.91       30.32      2.11 o 
  23   1   2      300.94      275.38      5.41 o 
  25   1   2     1703.33     1581.56     17.82 o 
  27   1   2      115.19      175.23      7.03 o 
  29   1   2      349.71      234.35      9.92 o 
  31   1   2      931.73      912.93     25.12 o 
  33   1   2      606.29      626.29     14.31 o 
  35   1   2       61.08       82.35      6.22 o 
  37   1   2       21.32       20.82      5.45 o 
  39   1   2       41.65       29.41      5.22 o 
  41   1   2        7.76       30.24      5.59 o 
  43   1   2        1.26       21.73     10.04 o 
   0   2   2      898.26      908.98     11.96 o 
   2   2   2       64.70       75.54      1.79 o 
   4   2   2        2.08        3.50      1.34 o 
   6   2   2     1068.51      976.20      9.60 o 
   8   2   2       38.27       21.02      1.40 o 
  10   2   2      884.15      904.08      8.56 o 
  12   2   2      296.10      386.14      6.05 o 
  14   2   2      126.51      219.43      6.31 o 
  16   2   2      951.81     1181.58     12.61 o 
  18   2   2       36.76       20.88      2.48 o 
  20   2   2      197.09      215.05      5.55 o 
  22   2   2        8.87       15.68      3.05 o 
  24   2   2        4.82        3.60      3.24 o 
  26   2   2        5.73        1.34      3.91 o 
  28   2   2       16.23       12.58      4.08 o 
  30   2   2       57.81       78.40      4.17 o 
  32   2   2        0.01        3.70      4.69 o 
  34   2   2       45.28       50.58      4.95 o 
  36   2   2        3.00        0.41      8.97 o 
  38   2   2       30.01       38.28      8.47 o 
  40   2   2        6.33       29.99      7.51 o 
  42   2   2       11.11       85.53      8.71 o 
   1   3   2     4423.89     4015.95     34.19 o 
   3   3   2     2970.67     2901.94     26.81 o 
   5   3   2       77.12       37.82      2.01 o 
   7   3   2      181.77      132.81      2.73 o 
   9   3   2      104.94       44.52      2.09 o 
  11   3   2     1676.68     1912.45     17.59 o 
  13   3   2       19.93        5.28      1.78 o 
  15   3   2      644.61      650.70      8.56 o 
  17   3   2     1207.20     1332.96     15.05 o 
  19   3   2      643.26      753.82      9.89 o 
  21   3   2       20.21       20.74      3.16 o 
  23   3   2        0.22        3.07      3.25 o 
  25   3   2      121.76      120.36      6.29 o 
  27   3   2       27.87       40.60      5.51 o 
  29   3   2        0.87       18.81      3.94 o 
  31   3   2       43.02        9.04      4.70 o 
  33   3   2        1.19       -0.52      4.93 o 
  35   3   2        3.07       -4.89      4.18 o 
  37   3   2        0.49       -3.57      6.07 o 
  39   3   2       16.26        7.40      7.10 o 
  41   3   2       35.55       55.83      6.21 o 
   0   4   2      126.82      174.25      4.95 o 
   2   4   2      434.17      506.86      6.67 o 
   4   4   2        0.28       -4.78      1.95 o 
   6   4   2       58.10       71.72      2.64 o 
   8   4   2        3.15        9.63      2.07 o 
  10   4   2        9.62       15.80      2.30 o 
  12   4   2      153.67      157.17      3.82 o 
  14   4   2        0.06        0.22      2.74 o 
  16   4   2       73.06       73.12      3.56 o 
  18   4   2        0.02       -4.07      3.10 o 
  20   4   2       80.47       87.31      4.04 o 
  22   4   2       70.92       81.54      6.26 o 
  24   4   2        1.98       -0.11      3.89 o 
  26   4   2       13.90        9.18      3.93 o 
  28   4   2        6.51       30.06      4.69 o 
  30   4   2       98.48       91.50      5.22 o 
  32   4   2       35.87       29.12      6.01 o 
  34   4   2        3.97        2.36      4.62 o 
  36   4   2       12.94        8.50      4.88 o 
  38   4   2        3.61       -6.72      6.55 o 
  40   4   2        1.23       -1.55      7.98 o 
   1   5   2       28.86       30.96      2.73 o 
   3   5   2      143.31      180.08      4.81 o 
   5   5   2      984.53     1110.11     12.31 o 
   7   5   2        5.73        5.01      3.15 o 
   9   5   2      415.06      344.02      6.68 o 
  11   5   2      753.35      684.40      9.44 o 
  13   5   2       83.84      110.01      4.28 o 
  15   5   2      432.29      481.16     10.26 o 
  17   5   2        7.82       12.76      3.72 o 
  19   5   2        1.07       -7.64      3.58 o 
  21   5   2       90.51       90.42      4.41 o 
  23   5   2       21.05        8.04      3.84 o 
  25   5   2       32.52       33.91      5.34 o 
  27   5   2        3.83        1.80      4.22 o 
  29   5   2       46.02       42.26      5.48 o 
  31   5   2       24.79       32.62      4.38 o 
  33   5   2      209.81      188.27      7.45 o 
  35   5   2       11.16       14.06      5.93 o 
  37   5   2       25.11       26.04      7.73 o 
   0   6   2       31.73       27.86      4.43 o 
   2   6   2        0.40        1.47      3.29 o 
   4   6   2       31.07       30.77      3.49 o 
   6   6   2       42.33       44.59      3.43 o 
   8   6   2       13.00       12.40      3.83 o 
  10   6   2      170.74      250.25      8.62 o 
  12   6   2        0.14        0.07      3.74 o 
  14   6   2      120.91      131.32      5.11 o 
  16   6   2      111.15      147.16      5.08 o 
  18   6   2       24.46       38.74      4.32 o 
  20   6   2       97.90       97.84      5.31 o 
  22   6   2       40.47       46.05      4.90 o 
  24   6   2        0.67       -0.42      4.39 o 
  26   6   2        0.27       -8.69      7.49 o 
  28   6   2        1.61       -4.25      4.67 o 
  30   6   2        0.38       -5.12      7.44 o 
  32   6   2        0.05       -5.30      5.36 o 
  34   6   2       15.21       14.42      5.47 o 
   1   7   2      577.55      506.47      8.38 o 
   3   7   2       17.40        4.42      4.85 o 
   5   7   2       46.25       63.21      5.48 o 
   7   7   2       32.96       39.08      5.85 o 
   9   7   2       39.24       31.83      5.97 o 
  11   7   2       15.70        8.35      6.02 o 
  13   7   2       12.27       13.24      6.29 o 
  15   7   2      164.11      255.44      9.83 o 
  17   7   2      101.79       87.59      7.30 o 
  19   7   2      657.86      676.33     15.35 o 
  21   7   2        0.45        1.99      6.22 o 
  23   7   2      325.27      315.99     11.50 o 
  25   7   2        0.25        0.90      5.95 o 
  27   7   2       28.65        9.73      8.24 o 
  29   7   2      108.15      140.19     11.34 o 
   0   8   2      135.10      143.25     13.26 o 
   2   8   2        4.22        5.87      6.27 o 
   4   8   2       12.53       19.97      5.52 o 
   6   8   2       23.37       27.58      7.59 o 
   8   8   2        2.69        5.83      5.52 o 
  10   8   2       18.16        3.94      5.59 o 
  12   8   2        0.24        6.53      5.72 o 
  14   8   2        4.25        4.79      5.84 o 
  16   8   2       80.19      110.61      7.13 o 
  18   8   2        7.29        1.00      6.53 o 
  20   8   2       53.64       63.42      8.29 o 
  22   8   2       15.94       34.91      6.77 o 
  24   8   2       39.09       34.15      9.20 o 
   1   9   2       25.52       87.68     17.12 o 
   3   9   2       16.59       28.76     10.99 o 
   5   9   2       12.53       14.79     10.51 o 
   7   9   2        4.23        4.24     10.71 o 
   9   9   2       47.86       31.86      9.76 o 
  11   9   2       81.40       74.37      8.73 o 
  13   9   2      127.41      132.88     12.73 o 
  15   9   2      250.20      307.53     13.71 o 
   1   1   3    13807.20    13438.02    128.77 o 
   3   1   3    93295.82    88786.30    741.80 o 
   5   1   3     7052.91     6633.59     55.41 o 
   7   1   3     1986.29     1983.84     17.59 o 
   9   1   3      815.29      809.87      7.64 o 
  11   1   3     3297.94     3301.81     28.15 o 
  13   1   3     4743.68     4738.68     40.17 o 
  15   1   3     2310.86     2967.61     25.70 o 
  17   1   3     1568.39     1676.85     15.20 o 
  19   1   3      490.63      529.07      6.09 o 
  21   1   3       51.41       52.57      2.27 o 
  23   1   3      104.86      170.81      5.40 o 
  25   1   3     1344.45     1178.04     14.05 o 
  27   1   3     1473.00     1459.55     16.95 o 
  29   1   3      179.85      281.94     10.61 o 
  31   1   3      969.51      794.31     23.78 o 
  33   1   3      309.93      357.48     19.75 o 
  35   1   3        4.97       13.08      8.75 o 
  37   1   3       26.21       58.93      8.10 o 
  39   1   3       56.17       50.34      5.45 o 
  41   1   3       34.78       13.14      5.91 o 
  43   1   3        2.46       16.52      8.80 o 
   0   2   3     2609.43     2471.35     31.77 o 
   2   2   3       11.56       10.27      1.23 o 
   4   2   3     7442.09     7227.88     62.63 o 
   6   2   3      849.11      823.42      7.81 o 
   8   2   3      164.10      168.86      4.40 o 
  10   2   3        6.14       14.64      1.49 o 
  12   2   3      416.54      547.03      5.92 o 
  14   2   3       38.08       56.63      3.37 o 
  16   2   3      787.01      857.64     10.06 o 
  18   2   3      115.31      130.35      3.24 o 
  20   2   3      160.57      152.85      4.90 o 
  22   2   3        2.10       -3.62      3.09 o 
  24   2   3      126.25      134.91      4.17 o 
  26   2   3        6.03        1.08      3.78 o 
  28   2   3        1.28       -3.37      4.10 o 
  30   2   3        0.39       -1.42      3.43 o 
  32   2   3      203.07      182.37      5.89 o 
  34   2   3       86.23       69.72      8.37 o 
  36   2   3       11.89       12.57      4.66 o 
  38   2   3        8.59        6.98      4.90 o 
  40   2   3        2.97        4.55      8.21 o 
  42   2   3        0.02       20.90     12.42 o 
   1   3   3    16488.72    16406.15    146.18 o 
   3   3   3      621.17      831.78      8.19 o 
   5   3   3      294.64      269.18      4.02 o 
   7   3   3     1055.57     1035.85      9.86 o 
   9   3   3       50.65       82.97      2.19 o 
  11   3   3     5164.52     5419.33     47.50 o 
  13   3   3      718.42      643.21      7.18 o 
  15   3   3       68.87      130.03      3.80 o 
  17   3   3     2925.29     3011.96     30.92 o 
  19   3   3      124.71      135.38      3.95 o 
  21   3   3      131.61      157.52      5.47 o 
  23   3   3       17.50       34.38      3.52 o 
  25   3   3       56.39       49.71      4.77 o 
  27   3   3      292.04      199.75      5.71 o 
  29   3   3      225.86      162.64      5.05 o 
  31   3   3       66.33       65.85      7.64 o 
  33   3   3       33.97       12.83      4.46 o 
  35   3   3        1.33        1.55      5.48 o 
  37   3   3        2.55        2.07      5.90 o 
  39   3   3       10.32       12.75      9.69 o 
  41   3   3       29.27       29.81      9.25 o 
   0   4   3     1684.86     1858.91     23.68 o 
   2   4   3     1009.67     1064.49     10.30 o 
   4   4   3      106.04      118.20      2.80 o 
   6   4   3      209.27      243.96      4.16 o 
   8   4   3        1.60       -1.76      1.94 o 
  10   4   3      502.50      484.13      5.85 o 
  12   4   3      164.12      146.39      3.86 o 
  14   4   3       68.80       47.69      3.61 o 
  16   4   3      127.19      130.80      4.39 o 
  18   4   3      513.28      477.54      8.05 o 
  20   4   3       16.13       17.28      3.62 o 
  22   4   3      105.31      109.13      4.44 o 
  24   4   3        0.19       -2.53      3.46 o 
  26   4   3        8.55        7.24      3.69 o 
  28   4   3       52.68       47.31      4.12 o 
  30   4   3       15.74       41.01      4.28 o 
  32   4   3       43.91       57.64      5.95 o 
  34   4   3        2.16       -1.17      4.18 o 
  36   4   3        7.75       16.02      4.98 o 
  38   4   3        0.07       -4.74      7.51 o 
   1   5   3       29.70       59.62      3.10 o 
   3   5   3      569.40      690.46      7.77 o 
   5   5   3      342.05      330.67      5.25 o 
   7   5   3      129.75      140.87      3.55 o 
   9   5   3      224.14      224.38      4.58 o 
  11   5   3       36.25       31.76      3.38 o 
  13   5   3     7594.57     7255.43     75.24 o 
  15   5   3     7752.82     7385.88     76.77 o 
  17   5   3        1.90        7.16      3.82 o 
  19   5   3        3.17        4.90      4.78 o 
  21   5   3       11.55       17.36      3.74 o 
  23   5   3       44.59       51.50      4.18 o 
  25   5   3        3.95       -2.36      3.92 o 
  27   5   3        4.22        2.51      4.52 o 
  29   5   3        1.00        2.59      4.08 o 
  31   5   3       73.36       40.25      4.63 o 
  33   5   3       11.57       21.33      6.24 o 
  35   5   3        8.21        3.63      5.38 o 
  37   5   3       19.05       17.87      5.85 o 
   0   6   3        0.25       10.96      5.25 o 
   2   6   3        9.65        3.49      3.64 o 
   4   6   3        9.68       21.74      3.99 o 
   6   6   3       99.49       94.70      4.42 o 
   8   6   3        0.75      -12.81      4.71 o 
  10   6   3       49.91       36.03      5.21 o 
  12   6   3      402.56      394.64     11.32 o 
  14   6   3     1062.13     1161.88     17.78 o 
  16   6   3      577.88      633.85     10.95 o 
  18   6   3      192.34      217.80      6.66 o 
  20   6   3        7.68        5.41      5.29 o 
  22   6   3       23.02        2.12      5.27 o 
  24   6   3        0.55        1.75      5.39 o 
  26   6   3       11.99       11.38      6.59 o 
  28   6   3        9.30       -4.13      8.86 o 
  30   6   3        0.13       -0.97      5.89 o 
  32   6   3        1.54       -8.55      8.86 o 
  34   6   3       28.99       19.36      6.93 o 
   1   7   3      870.75      762.75     11.65 o 
   3   7   3       72.41       83.48      5.83 o 
   5   7   3        1.98        4.64      4.96 o 
   7   7   3       39.36       43.48      5.41 o 
   9   7   3        9.46       17.33      5.28 o 
  11   7   3      201.81      160.97      6.89 o 
  13   7   3       34.86       29.43      5.65 o 
  15   7   3        1.96        4.54      5.58 o 
  17   7   3      536.54      461.21     15.44 o 
  19   7   3       47.56       64.55      9.50 o 
  21   7   3      198.41      192.26      9.95 o 
  23   7   3       95.72       96.47      9.83 o 
  25   7   3        6.46       24.52     10.46 o 
  27   7   3       41.04       57.08      6.82 o 
  29   7   3       67.13       44.63      7.84 o 
   0   8   3      163.03      206.09     14.82 o 
   2   8   3       39.92       15.87      6.40 o 
   4   8   3        9.81        5.19      5.45 o 
   6   8   3        1.58        5.65      5.51 o 
   8   8   3        1.46        2.59      5.59 o 
  10   8   3       38.90       27.86      5.93 o 
  12   8   3       27.52       75.22      6.51 o 
  14   8   3       11.61        7.15      5.97 o 
  16   8   3       29.71       50.48      8.15 o 
  18   8   3       36.01       34.90      6.61 o 
  20   8   3       81.60       83.66      7.33 o 
  22   8   3       30.16       27.05      7.82 o 
  24   8   3       50.14        3.92      8.95 o 
   1   9   3       14.14       45.47     25.54 o 
   3   9   3       17.91       25.87      9.03 o 
   5   9   3        4.32       -0.82      8.37 o 
   7   9   3       15.65       11.21      6.35 o 
   9   9   3        5.45        0.23      6.40 o 
  11   9   3       34.74       37.01      7.97 o 
  13   9   3      223.49      208.77      8.82 o 
  15   9   3      160.82      160.07      8.45 o 
   0   0   4   315576.13   291055.44   4893.67 o 
   2   0   4    37157.17    35807.66    455.30 o 
   4   0   4     3658.31     3567.51     45.79 o 
   6   0   4     6860.19     6442.33     81.78 o 
   8   0   4      625.49      663.35      9.05 o 
  10   0   4     4778.70     4637.07     55.50 o 
  12   0   4     2082.42     1903.63     23.70 o 
  14   0   4       67.30       87.49      3.06 o 
  16   0   4      704.20      594.75      9.73 o 
  18   0   4     2511.70     2451.17     30.60 o 
  20   0   4      184.79      252.42      7.05 o 
  22   0   4      382.35      412.95      7.75 o 
  24   0   4      113.70       94.05      4.79 o 
  26   0   4      113.45      107.48     10.96 o 
  28   0   4     2965.68     2802.93    100.60 o 
  30   0   4        7.32       20.27      6.69 o 
  32   0   4        7.74       18.81     11.49 o 
  34   0   4       20.84        5.43      6.90 o 
  36   0   4       38.97       48.88     13.17 o 
  38   0   4       15.43       30.32     17.39 o 
  40   0   4       81.00       69.39     17.56 o 
  42   0   4       15.20       17.47      8.24 o 
   1   1   4    63921.68    62870.85    603.14 o 
   3   1   4    32120.04    31598.03    263.95 o 
   5   1   4      292.03      280.48      3.65 o 
   7   1   4     2994.22     2825.71     24.07 o 
   9   1   4       62.24       46.72      1.53 o 
  11   1   4     3612.02     3836.40     32.55 o 
  13   1   4     5532.77     5610.05     47.35 o 
  15   1   4     1327.03     1551.51     14.09 o 
  17   1   4     2129.58     2528.68     22.17 o 
  19   1   4      215.12      262.14      4.06 o 
  21   1   4      117.77      135.09      3.13 o 
  23   1   4        1.01       10.90      2.84 o 
  25   1   4      907.70     1087.44     15.48 o 
  27   1   4     1653.35     1325.12     18.25 o 
  29   1   4      266.65      221.45     14.08 o 
  31   1   4      721.12      914.19     25.91 o 
  33   1   4      163.31      186.56      6.92 o 
  35   1   4       15.93       23.72      5.14 o 
  37   1   4       10.37        4.38      4.74 o 
  39   1   4       26.14       41.46      5.89 o 
  41   1   4       46.70       37.82      5.73 o 
  43   1   4        1.25        5.53     11.24 o 
   0   2   4     1266.79     1171.89     17.49 o 
   2   2   4     5671.17     5440.89     52.09 o 
   4   2   4     3068.14     3189.61     27.18 o 
   6   2   4      199.17      190.26      2.96 o 
   8   2   4     1157.79     1167.88     10.71 o 
  10   2   4      964.06      928.63      8.88 o 
  12   2   4     1205.01     1342.41     12.29 o 
  14   2   4     9277.38    10527.61     88.10 o 
  16   2   4      196.22      250.83      3.83 o 
  18   2   4        2.40        0.16      2.06 o 
  20   2   4      177.34      145.78      5.13 o 
  22   2   4       40.01       25.81      3.07 o 
  24   2   4       42.78       63.52      4.15 o 
  26   2   4       91.34      105.89      4.19 o 
  28   2   4        8.57        9.62      4.68 o 
  30   2   4       66.44       71.87      6.12 o 
  32   2   4      289.47      292.55      7.24 o 
  34   2   4       39.85       43.26      4.84 o 
  36   2   4       24.59       22.83      4.82 o 
  38   2   4       23.73       22.00      7.00 o 
  40   2   4        4.62       32.89      9.61 o 
  42   2   4       30.58       24.81      7.00 o 
   1   3   4     7820.58     8041.03     67.63 o 
   3   3   4     2098.53     2429.26     21.21 o 
   5   3   4      117.57      110.21      3.43 o 
   7   3   4      286.81      277.58      3.98 o 
   9   3   4        2.12        1.43      1.72 o 
  11   3   4      982.71     1100.10     10.51 o 
  13   3   4     1457.05     1539.93     14.10 o 
  15   3   4     1888.10     1975.45     20.94 o 
  17   3   4      915.52      927.23     11.33 o 
  19   3   4        3.38       14.86      3.97 o 
  21   3   4      105.85      132.16      4.15 o 
  23   3   4       18.77       16.54      3.43 o 
  25   3   4       50.52       34.01      3.64 o 
  27   3   4      366.14      246.59      7.26 o 
  29   3   4       25.01       11.57      3.67 o 
  31   3   4      182.02      177.64      5.47 o 
  33   3   4       23.37       20.03      4.77 o 
  35   3   4        1.46        5.20      7.20 o 
  37   3   4        0.15       -5.06      7.13 o 
  39   3   4        3.14        9.86      7.40 o 
  41   3   4       15.28       11.21      8.10 o 
   0   4   4     2969.68     3233.79     45.84 o 
   2   4   4      304.43      303.57      4.45 o 
   4   4   4      523.62      513.02      6.03 o 
   6   4   4       36.97       16.82      2.16 o 
   8   4   4        0.42       -1.59      1.95 o 
  10   4   4      231.79      196.85      3.75 o 
  12   4   4       77.41       76.54      2.77 o 
  14   4   4       31.28       16.12      3.64 o 
  16   4   4       87.74      117.70      3.96 o 
  18   4   4      133.63      142.96      4.40 o 
  20   4   4        3.47        3.18      3.41 o 
  22   4   4        5.22        3.02      3.47 o 
  24   4   4       13.40       10.24      3.89 o 
  26   4   4       45.05       42.27      4.34 o 
  28   4   4      168.79      146.80      5.80 o 
  30   4   4        2.09        6.57      4.03 o 
  32   4   4       60.23       72.18      5.98 o 
  34   4   4       10.16       -3.16      5.52 o 
  36   4   4        0.06        2.01      4.46 o 
  38   4   4        4.93       16.64      5.52 o 
   1   5   4      135.03      177.26      4.91 o 
   3   5   4      385.95      397.08      6.29 o 
   5   5   4        0.40       -2.02      2.65 o 
   7   5   4      529.48      506.90      7.06 o 
   9   5   4       33.97       44.91      4.00 o 
  11   5   4      778.45      773.54     11.45 o 
  13   5   4     2197.21     2346.50     26.08 o 
  15   5   4      325.25      274.10      8.45 o 
  17   5   4     2164.09     2006.72     24.36 o 
  19   5   4       11.27        8.91      4.06 o 
  21   5   4      104.56       81.50      4.83 o 
  23   5   4        8.53       -4.09      4.83 o 
  25   5   4        8.55       11.90      5.15 o 
  27   5   4       25.82       13.09      5.48 o 
  29   5   4        4.48        6.54      4.54 o 
  31   5   4       24.02        7.03      5.53 o 
  33   5   4        2.64       -1.10      5.57 o 
  35   5   4       20.25       29.91      6.18 o 
  37   5   4       10.53       15.38     13.61 o 
   0   6   4      282.52      298.59      9.37 o 
   2   6   4       63.65       60.66      4.22 o 
   4   6   4      315.17      328.95      6.73 o 
   6   6   4       60.29       67.67      5.87 o 
   8   6   4      171.00      204.47      6.84 o 
  10   6   4       22.16       19.63      5.07 o 
  12   6   4       35.68       32.74      5.28 o 
  14   6   4      193.81      207.67      7.13 o 
  16   6   4      195.60      234.10      7.83 o 
  18   6   4      946.17      992.45     16.28 o 
  20   6   4        7.30       11.64      5.42 o 
  22   6   4      103.55       95.11      6.37 o 
  24   6   4       32.61       25.47      5.79 o 
  26   6   4       32.68       26.22      5.88 o 
  28   6   4       29.00       34.01      7.11 o 
  30   6   4        0.79       -1.57      6.01 o 
  32   6   4       15.67       -3.16      8.79 o 
   1   7   4        1.19        1.91      4.02 o 
   3   7   4      231.07      203.01      6.77 o 
   5   7   4       10.66        7.90      5.11 o 
   7   7   4      134.50      133.07      6.47 o 
   9   7   4        9.13        3.78      5.24 o 
  11   7   4       91.23      102.98      6.37 o 
  13   7   4       82.96       62.39      6.05 o 
  15   7   4      129.30      175.94      7.36 o 
  17   7   4      186.74      167.39      7.49 o 
  19   7   4       13.26        5.68      5.79 o 
  21   7   4      229.75      246.83      8.72 o 
  23   7   4        9.43       23.06      6.18 o 
  25   7   4       77.84       55.94      6.68 o 
  27   7   4       41.21       59.94      7.13 o 
  29   7   4        0.06        4.21      8.65 o 
   0   8   4      147.60      145.15     25.10 o 
   2   8   4      157.83      117.12      7.16 o 
   4   8   4      202.54      228.20      7.87 o 
   6   8   4       73.25       64.60      6.27 o 
   8   8   4       38.55       26.87      6.06 o 
  10   8   4       87.52       83.50      6.64 o 
  12   8   4       45.41      109.29      7.05 o 
  14   8   4       84.41       56.44      6.60 o 
  16   8   4      167.06      222.20      8.62 o 
  18   8   4      309.85      374.03     10.84 o 
  20   8   4        2.12      -12.40      6.47 o 
  22   8   4       76.68       57.65      7.69 o 
   1   9   4       30.91       49.54     14.61 o 
   3   9   4        6.75        6.06      8.62 o 
   5   9   4       11.51        7.59      7.31 o 
   7   9   4        4.26      -13.18      6.32 o 
   9   9   4       11.79       16.70      6.69 o 
  11   9   4       10.07       -2.37      6.64 o 
  13   9   4        5.36       -3.25      6.77 o 
   1   1   5     2970.05     2982.37     27.26 o 
   3   1   5     3502.52     3413.29     28.93 o 
   5   1   5     3829.44     3804.91     33.37 o 
   7   1   5      492.07      492.65      5.17 o 
   9   1   5     1095.80     1061.68      9.80 o 
  11   1   5      446.18      520.24      5.66 o 
  13   1   5     1766.30     1975.25     17.44 o 
  15   1   5      187.56      200.04      3.46 o 
  17   1   5      352.07      489.12      6.39 o 
  19   1   5       29.34       25.19      2.11 o 
  21   1   5       23.57       31.28      2.31 o 
  23   1   5      237.98      230.22      8.29 o 
  25   1   5       70.96      143.97      5.42 o 
  27   1   5      377.71      338.53      7.65 o 
  29   1   5       25.13       70.91      7.71 o 
  31   1   5      252.75      318.19      9.34 o 
  33   1   5        5.24       -2.93      7.60 o 
  35   1   5       10.43       15.90      5.18 o 
  37   1   5        0.03        8.87      6.82 o 
  39   1   5        9.34       16.14      5.97 o 
  41   1   5       32.99       45.86      6.00 o 
   0   2   5     2138.19     2224.70     31.55 o 
   2   2   5    12574.39    13115.42    125.80 o 
   4   2   5     2853.95     2845.94     25.08 o 
   6   2   5     1095.01     1241.44     11.29 o 
   8   2   5     4316.37     4333.68     37.86 o 
  10   2   5      515.48      523.77      5.72 o 
  12   2   5      547.28      592.13      6.34 o 
  14   2   5     3138.43     3034.08     26.27 o 
  16   2   5      713.02      738.44      8.10 o 
  18   2   5       61.85      109.74      2.93 o 
  20   2   5      242.34      238.66      5.14 o 
  22   2   5      335.58      257.89      5.55 o 
  24   2   5       17.83       12.85      3.79 o 
  26   2   5      468.30      411.12     11.36 o 
  28   2   5      131.14      107.36      5.55 o 
  30   2   5      815.89      759.34     15.84 o 
  32   2   5      185.14      223.68      8.82 o 
  34   2   5       46.84       42.91      6.33 o 
  36   2   5      196.51      162.64     11.99 o 
  38   2   5       51.85       68.77      7.45 o 
  40   2   5        1.02        4.75      8.45 o 
  42   2   5        3.90       15.10     13.08 o 
   1   3   5      439.34      488.77      5.85 o 
   3   3   5      246.22      335.15      4.54 o 
   5   3   5      447.20      400.41      4.89 o 
   7   3   5      170.02      177.28      3.18 o 
   9   3   5      548.12      540.22      6.06 o 
  11   3   5       28.82       67.98      2.83 o 
  13   3   5       12.99       16.18      2.10 o 
  15   3   5      140.09      124.59      3.23 o 
  17   3   5      185.45      231.93      5.07 o 
  19   3   5      118.46      152.47      4.40 o 
  21   3   5      175.43      176.90      4.84 o 
  23   3   5       21.07        5.69      4.66 o 
  25   3   5        2.95       -4.71      3.61 o 
  27   3   5      125.63      196.33      5.43 o 
  29   3   5       34.52       27.08      4.93 o 
  31   3   5       54.38       54.27      4.31 o 
  33   3   5      166.90      170.64      8.13 o 
  35   3   5        0.37        4.60      4.75 o 
  37   3   5       41.14       28.61      5.83 o 
  39   3   5        2.04        2.30      5.44 o 
   0   4   5     1322.04     1413.41     25.12 o 
   2   4   5     2720.18     2840.68     25.59 o 
   4   4   5      711.81      673.24      7.29 o 
   6   4   5        6.27       10.42      2.08 o 
   8   4   5     1202.08     1138.19     11.08 o 
  10   4   5       22.57       20.11      2.33 o 
  12   4   5     2336.76     2213.91     21.38 o 
  14   4   5      451.03      432.35      7.01 o 
  16   4   5     1684.26     1663.75     19.59 o 
  18   4   5       13.81       12.94      4.10 o 
  20   4   5      244.71      182.27      5.29 o 
  22   4   5      193.13      195.81      5.87 o 
  24   4   5        0.28        1.11      3.90 o 
  26   4   5        0.27       15.81      3.76 o 
  28   4   5        0.17        5.82      5.12 o 
  30   4   5      180.18      148.21      5.39 o 
  32   4   5       10.26        3.40      4.94 o 
  34   4   5        9.49        1.54      4.70 o 
  36   4   5        8.38        3.22      5.05 o 
  38   4   5        1.84       10.40     10.86 o 
   1   5   5       39.66       47.23      3.59 o 
   3   5   5       28.68       37.61      3.52 o 
   5   5   5      116.38      116.33      4.15 o 
   7   5   5        0.01       -7.47      3.20 o 
   9   5   5       93.05       98.02      4.79 o 
  11   5   5       21.61       33.04      5.04 o 
  13   5   5     1528.21     1886.88     25.75 o 
  15   5   5        8.30       10.41      4.92 o 
  17   5   5      289.80      236.07     11.31 o 
  19   5   5      425.09      469.37     10.34 o 
  21   5   5        1.97        9.10      5.00 o 
  23   5   5       23.41       19.13      5.29 o 
  25   5   5       11.19        6.16      5.21 o 
  27   5   5        5.64       -3.17      5.30 o 
  29   5   5        0.76        5.26      5.50 o 
  31   5   5        8.45       23.10      6.17 o 
  33   5   5        6.33        5.29      5.98 o 
  35   5   5        2.28       -2.67      8.76 o 
   0   6   5      108.01       70.20      6.03 o 
   2   6   5        3.75       -1.00      3.69 o 
   4   6   5       11.36        7.77      3.74 o 
   6   6   5       48.11       40.23      4.60 o 
   8   6   5      110.55      129.70      6.13 o 
  10   6   5      788.03      736.32     13.07 o 
  12   6   5     1839.26     1663.17     23.50 o 
  14   6   5     1902.38     1949.87     26.92 o 
  16   6   5     2282.37     2363.30     31.79 o 
  18   6   5      102.46       97.23      6.29 o 
  20   6   5      279.74      273.90      8.67 o 
  22   6   5       14.97       19.98      5.71 o 
  24   6   5        1.40        1.24      5.61 o 
  26   6   5       31.87       68.37      7.12 o 
  28   6   5        1.51       -4.56      7.46 o 
  30   6   5       16.71       38.69      6.68 o 
  32   6   5       25.39        3.81      9.67 o 
   1   7   5      124.07       97.20      4.82 o 
   3   7   5       14.50        8.81      4.87 o 
   5   7   5       16.54       37.61      6.05 o 
   7   7   5        2.80        2.83      5.22 o 
   9   7   5       87.24       73.50      6.29 o 
  11   7   5        8.31       20.70      5.67 o 
  13   7   5       38.50       30.14      5.86 o 
  15   7   5       34.26       70.96      6.97 o 
  17   7   5       38.08       54.14      6.36 o 
  19   7   5       88.41       72.60      6.56 o 
  21   7   5       42.71       20.84      6.23 o 
  23   7   5       56.38       89.83      7.06 o 
  25   7   5        5.73       28.93      6.60 o 
  27   7   5      100.27      167.29     16.13 o 
   0   8   5      427.21      414.36     20.54 o 
   2   8   5      357.55      337.31     10.32 o 
   4   8   5       23.76       24.47      5.87 o 
   6   8   5       26.25       12.90      5.84 o 
   8   8   5        0.41       12.49      5.88 o 
  10   8   5       40.66       65.08      6.54 o 
  12   8   5      299.37      292.23      9.28 o 
  14   8   5      315.13      392.02     12.92 o 
  16   8   5      149.03      137.65      7.82 o 
  18   8   5       43.99       43.55      8.33 o 
  20   8   5       39.06       24.84      7.85 o 
  22   8   5       38.45        7.66     18.84 o 
   1   9   5       26.04       11.61     13.26 o 
   3   9   5        9.72       22.20      9.08 o 
   5   9   5       12.69        6.80     10.25 o 
   7   9   5       11.25        1.23      6.57 o 
   9   9   5        4.86        3.15      6.73 o 
  11   9   5        0.19       -2.07      6.79 o 
   0   0   6    44805.25    45780.74    763.79 o 
   2   0   6    21086.26    22217.15    262.60 o 
   4   0   6      424.58      428.05      6.52 o 
   6   0   6     3965.71     3933.30     47.14 o 
   8   0   6    10053.23     9839.61    116.54 o 
  10   0   6      727.34      758.54     14.27 o 
  12   0   6     4685.85     5024.09     60.22 o 
  14   0   6     4674.71     5117.12     61.37 o 
  16   0   6     4025.83     4198.34     54.19 o 
  18   0   6      439.99      523.60     10.00 o 
  20   0   6     1299.74     1432.43     28.46 o 
  22   0   6      796.57      928.26     24.19 o 
  24   0   6        8.25        9.61      3.66 o 
  26   0   6      181.83       90.71      7.76 o 
  28   0   6      123.15      100.39     37.50 o 
  30   0   6      302.49      131.56     15.04 o 
  32   0   6        0.17        2.99      6.64 o 
  34   0   6       24.94       53.11     14.46 o 
  36   0   6      153.26      107.37     10.24 o 
  38   0   6        8.07       11.00      9.65 o 
  40   0   6       53.19       44.36     16.96 o 
  42   0   6       87.99      103.17     11.98 o 
   1   1   6    10047.57     9409.72     78.70 o 
   3   1   6     6642.44     6613.87     55.55 o 
   5   1   6     1879.65     1898.60     17.12 o 
   7   1   6       50.87       34.14      1.62 o 
   9   1   6      465.72      434.67      4.95 o 
  11   1   6      518.72      521.29      5.72 o 
  13   1   6     1145.47     1379.16     12.63 o 
  15   1   6      170.63      172.31      3.30 o 
  17   1   6       22.32       19.52      2.21 o 
  19   1   6        0.43       -3.62      2.06 o 
  21   1   6      105.21      125.03      4.29 o 
  23   1   6      325.26      330.32      6.15 o 
  25   1   6      152.80      124.10      6.37 o 
  27   1   6      282.19      420.95     10.59 o 
  29   1   6       42.51      111.85      9.52 o 
  31   1   6        9.85        5.48      4.28 o 
  33   1   6        0.45       -7.58      6.97 o 
  35   1   6       11.97       37.03      5.68 o 
  37   1   6       54.52       73.43      6.42 o 
  39   1   6       11.63        8.95      6.70 o 
  41   1   6        6.99       17.18      6.88 o 
   0   2   6     3344.34     3374.27     46.98 o 
   2   2   6     1002.65      983.04     10.88 o 
   4   2   6      658.32      623.72      7.34 o 
   6   2   6     3632.33     3705.19     32.53 o 
   8   2   6     2557.04     2498.08     21.67 o 
  10   2   6      313.73      337.62      5.34 o 
  12   2   6      470.44      524.30      5.89 o 
  14   2   6     1104.41     1110.69     10.60 o 
  16   2   6      386.91      452.80      5.59 o 
  18   2   6       30.68       19.37      2.37 o 
  20   2   6       72.62      115.14      4.52 o 
  22   2   6      317.74      340.11      6.34 o 
  24   2   6        0.36       -3.23      3.22 o 
  26   2   6       32.93       64.60      5.73 o 
  28   2   6      101.95      113.11      4.42 o 
  30   2   6      302.30      364.08      9.50 o 
  32   2   6       53.10       47.26      4.56 o 
  34   2   6       70.68       82.80      5.52 o 
  36   2   6       88.76      120.00      7.15 o 
  38   2   6        0.28       10.44      6.72 o 
  40   2   6        0.50       17.69      5.66 o 
   1   3   6     1306.79     1238.88     13.56 o 
   3   3   6     1126.41     1108.43     12.83 o 
   5   3   6       26.17       25.56      2.20 o 
   7   3   6     1391.03     1384.78     12.77 o 
   9   3   6      938.08     1194.56     12.03 o 
  11   3   6      647.32      576.41      6.49 o 
  13   3   6      194.38      246.11      4.22 o 
  15   3   6      146.12      239.73      4.52 o 
  17   3   6       59.09       63.67      3.32 o 
  19   3   6       46.03       50.66      3.89 o 
  21   3   6       70.66       70.85      3.77 o 
  23   3   6      126.39      145.36      4.60 o 
  25   3   6        0.08       -6.83      3.36 o 
  27   3   6       63.71      120.86      4.65 o 
  29   3   6       25.04       22.73      3.89 o 
  31   3   6       60.39       34.24      4.18 o 
  33   3   6        4.52       14.99      4.24 o 
  35   3   6      111.30      106.61      6.29 o 
  37   3   6       70.35       63.62      6.66 o 
  39   3   6       11.52       20.44      7.24 o 
   0   4   6      912.53      965.20     16.22 o 
   2   4   6      373.25      392.81      6.41 o 
   4   4   6      204.64      248.84      5.31 o 
   6   4   6        4.59        4.84      3.13 o 
   8   4   6       13.77        2.00      2.86 o 
  10   4   6        5.04        6.67      2.98 o 
  12   4   6      641.98      504.03      9.26 o 
  14   4   6       98.44       81.47      5.19 o 
  16   4   6      118.76      140.56      5.95 o 
  18   4   6       24.00        3.59      5.28 o 
  20   4   6       25.86       39.77      5.09 o 
  22   4   6       45.33       46.31      5.18 o 
  24   4   6        0.62       -3.47      4.96 o 
  26   4   6       40.93       40.92      5.39 o 
  28   4   6       27.53        9.68      5.17 o 
  30   4   6       43.02       37.39      7.28 o 
  32   4   6       18.71       10.72      5.92 o 
  34   4   6        0.16       -1.77      5.64 o 
  36   4   6        6.06       -0.79      7.99 o 
   1   5   6       42.57       39.92      3.67 o 
   3   5   6        6.94        8.83      3.95 o 
   5   5   6       62.54       61.92      4.10 o 
   7   5   6       30.55       21.45      4.21 o 
   9   5   6      119.35       93.63      4.54 o 
  11   5   6      203.56      144.06      7.62 o 
  13   5   6       97.81      151.28      6.34 o 
  15   5   6      318.03      342.59     10.01 o 
  17   5   6        9.77        6.61      4.99 o 
  19   5   6        8.00        4.20      5.05 o 
  21   5   6      150.49      126.17      6.97 o 
  23   5   6       17.12       14.04      5.64 o 
  25   5   6        0.67        0.82      5.33 o 
  27   5   6       15.10       11.39      7.48 o 
  29   5   6       10.98       16.65      8.41 o 
  31   5   6        0.45        3.06      5.78 o 
  33   5   6        5.26        4.56      6.17 o 
  35   5   6        0.25       -4.16     10.27 o 
   0   6   6      118.29       91.13      6.30 o 
   2   6   6       43.44       56.43      4.17 o 
   4   6   6        2.26        1.15      3.76 o 
   6   6   6      153.16      146.54      7.55 o 
   8   6   6      181.96      201.11      6.94 o 
  10   6   6       28.68       45.77      5.50 o 
  12   6   6       14.89        7.85      5.22 o 
  14   6   6       15.01       30.67      5.53 o 
  16   6   6        6.08        8.48      5.42 o 
  18   6   6      147.39      185.82      7.35 o 
  20   6   6        3.30        1.55      5.50 o 
  22   6   6       10.63        3.83      5.67 o 
  24   6   6        6.23        5.78      8.30 o 
  26   6   6       59.36       48.70      7.21 o 
  28   6   6       55.01       42.53      8.26 o 
  30   6   6        0.05        0.36      6.40 o 
  32   6   6        0.56      -20.06     15.59 o 
   1   7   6      179.47      183.73      5.88 o 
   3   7   6       91.25       76.79      5.54 o 
   5   7   6        9.91       12.22      5.88 o 
   7   7   6       39.16       31.08      5.71 o 
   9   7   6      125.19      122.19      8.91 o 
  11   7   6       18.75       35.13      5.89 o 
  13   7   6      107.08      126.63      6.95 o 
  15   7   6       22.35       28.29      6.04 o 
  17   7   6       20.37       27.72      7.26 o 
  19   7   6       28.79        4.07      6.07 o 
  21   7   6        1.65       -0.59      6.05 o 
  23   7   6        2.89      -15.17      8.58 o 
  25   7   6       22.33       26.93      6.83 o 
  27   7   6        0.09      -21.36      9.01 o 
   0   8   6      191.26      216.90     16.53 o 
   2   8   6      119.82      127.24      9.90 o 
   4   8   6        1.33       -0.88      6.08 o 
   6   8   6        0.24        8.05      7.81 o 
   8   8   6       15.83       20.01      6.77 o 
  10   8   6        0.96        3.56      6.56 o 
  12   8   6       31.57       18.92      6.38 o 
  14   8   6      126.56      154.14      7.93 o 
  16   8   6      288.21      325.85     12.01 o 
  18   8   6        0.57      -13.15      6.60 o 
  20   8   6       65.50       32.20      9.63 o 
   1   9   6       54.81       46.37     14.40 o 
   3   9   6        6.73       -0.29      9.15 o 
   5   9   6        4.81        6.93     10.61 o 
   7   9   6        9.99       -5.73      6.63 o 
   9   9   6        5.80        0.02      6.86 o 
   1   1   7      695.07      688.17      6.74 o 
   3   1   7     1475.24     1464.37     13.01 o 
   5   1   7      745.96      740.44      7.25 o 
   7   1   7     1226.67     1207.12     11.03 o 
   9   1   7     1389.29     1338.44     12.17 o 
  11   1   7        0.05       -2.99      1.62 o 
  13   1   7      712.82      699.53      9.11 o 
  15   1   7      836.55     1000.34      9.77 o 
  17   1   7       29.17       46.95      2.31 o 
  19   1   7      108.70       97.83      2.92 o 
  21   1   7      442.86      350.40      5.24 o 
  23   1   7      245.53      286.91      8.61 o 
  25   1   7       24.17       14.80      3.76 o 
  27   1   7       18.44       20.74      3.75 o 
  29   1   7       59.75      106.13      8.60 o 
  31   1   7       11.71        7.91      5.56 o 
  33   1   7       10.84        9.71      7.55 o 
  35   1   7       43.24       50.35      5.23 o 
  37   1   7       21.10        7.81      5.03 o 
  39   1   7        1.73       11.03      5.41 o 
  41   1   7        0.17        7.81      6.49 o 
   0   2   7    38472.88    39409.73    533.58 o 
   2   2   7     5146.64     5488.94     53.40 o 
   4   2   7     8973.98     8996.16     86.78 o 
   6   2   7     9458.02     9958.75     83.43 o 
   8   2   7        5.74       10.74      1.65 o 
  10   2   7      634.97      660.25      7.46 o 
  12   2   7       15.22       20.85      1.91 o 
  14   2   7        0.00        5.34      1.98 o 
  16   2   7        9.89        1.71      2.58 o 
  18   2   7       29.60       32.73      2.42 o 
  20   2   7       16.45        9.63      2.99 o 
  22   2   7      385.31      367.62      6.62 o 
  24   2   7      855.54      742.88     10.58 o 
  26   2   7       28.88       50.55      5.11 o 
  28   2   7     1926.88     1736.56     29.25 o 
  30   2   7      738.60      721.48     13.41 o 
  32   2   7      107.36       89.59      7.86 o 
  34   2   7      442.89      416.58     20.25 o 
  36   2   7       56.92      104.58     11.97 o 
  38   2   7        2.38        1.53      6.86 o 
  40   2   7        2.15       24.98      6.80 o 
   1   3   7     3193.66     3058.58     30.70 o 
   3   3   7     1107.03      936.11     11.37 o 
   5   3   7     2127.38     2122.75     21.93 o 
   7   3   7     3857.07     3965.44     42.90 o 
   9   3   7      451.22      498.01      7.11 o 
  11   3   7        0.73        3.51      2.72 o 
  13   3   7      802.43      773.48      8.91 o 
  15   3   7      245.37      251.35      6.48 o 
  17   3   7       15.12       19.55      3.55 o 
  19   3   7       62.70       61.13      4.07 o 
  21   3   7      308.64      304.47      8.36 o 
  23   3   7      197.30      212.86      6.13 o 
  25   3   7       25.01       35.99      5.13 o 
  27   3   7       99.35       82.16      4.83 o 
  29   3   7      101.19       81.86      4.96 o 
  31   3   7        7.50       10.62      4.44 o 
  33   3   7       48.59       38.76      4.96 o 
  35   3   7      227.98      212.80     13.19 o 
  37   3   7      105.12      129.57      9.37 o 
   0   4   7        9.43        7.37      4.25 o 
   2   4   7       20.48       17.45      3.10 o 
   4   4   7       98.48       91.90      3.70 o 
   6   4   7       50.88       36.02      3.58 o 
   8   4   7      881.62      982.13     11.85 o 
  10   4   7     2533.18     2644.65     27.30 o 
  12   4   7      291.24      301.32      6.73 o 
  14   4   7     6387.34     6176.62     75.25 o 
  16   4   7      752.34      937.27     15.12 o 
  18   4   7     1351.22     1150.36     23.93 o 
  20   4   7      972.83      884.18     14.48 o 
  22   4   7        1.90        3.31      4.74 o 
  24   4   7       30.94       56.83      6.71 o 
  26   4   7        2.30      -13.78      5.87 o 
  28   4   7        1.98        8.46      5.35 o 
  30   4   7        0.23        7.62      5.43 o 
  32   4   7        0.97      -10.54      5.45 o 
  34   4   7        0.58       -2.81      5.78 o 
  36   4   7        7.45       22.58      6.72 o 
   1   5   7       62.00       89.74      4.20 o 
   3   5   7      162.62      200.48      5.21 o 
   5   5   7       27.22       36.88      3.81 o 
   7   5   7      334.30      331.71      6.67 o 
   9   5   7       42.76       39.85      4.16 o 
  11   5   7      848.88      876.28     14.47 o 
  13   5   7     4363.31     4406.91     55.09 o 
  15   5   7     3944.34     3991.34     50.36 o 
  17   5   7      448.94      479.26     10.49 o 
  19   5   7       16.34       20.89      5.31 o 
  21   5   7      197.75      194.04      7.28 o 
  23   5   7        0.22        5.21      5.26 o 
  25   5   7       44.01       29.67      7.97 o 
  27   5   7       17.43       24.40      5.76 o 
  29   5   7        2.17       -6.06      5.62 o 
  31   5   7       11.17        8.43      5.91 o 
  33   5   7        0.56       -4.27      7.85 o 
   0   6   7       87.68       70.06      6.25 o 
   2   6   7        1.46        3.32      3.84 o 
   4   6   7       51.25       36.85      4.08 o 
   6   6   7      109.01      121.87      5.51 o 
   8   6   7       10.75        5.83      5.11 o 
  10   6   7      153.02      132.10      7.42 o 
  12   6   7        0.25        2.76      5.26 o 
  14   6   7        0.23       12.48      5.44 o 
  16   6   7       31.00       20.13      5.60 o 
  18   6   7       13.47       10.56      5.58 o 
  20   6   7        1.54        1.56      5.47 o 
  22   6   7        0.71        6.81      6.74 o 
  24   6   7       21.91       39.00      6.26 o 
  26   6   7        6.34        4.31      6.02 o 
  28   6   7       51.77       28.08      7.14 o 
  30   6   7        0.04       -4.65      8.81 o 
   1   7   7      695.45      648.02     10.06 o 
   3   7   7       73.65       66.74      5.62 o 
   5   7   7        4.39       -7.48      5.87 o 
   7   7   7       37.17       29.07      5.72 o 
   9   7   7        7.49       17.91      5.72 o 
  11   7   7        6.10       15.28      5.78 o 
  13   7   7      131.68      128.42      7.10 o 
  15   7   7       92.27       77.28      6.66 o 
  17   7   7        2.76       -0.73      6.04 o 
  19   7   7        6.22        5.65      6.17 o 
  21   7   7        3.22        8.78      7.34 o 
  23   7   7        0.06        1.39      6.47 o 
  25   7   7       14.83        7.49      6.68 o 
   0   8   7        0.66        1.62     11.48 o 
   2   8   7        6.71       10.12      6.35 o 
   4   8   7       59.07       48.08      6.34 o 
   6   8   7        2.48        2.21      6.76 o 
   8   8   7       24.05       13.29      6.24 o 
  10   8   7       24.88       21.94      6.42 o 
  12   8   7        7.88        6.65      6.44 o 
  14   8   7      143.49      122.55     10.35 o 
  16   8   7       25.69       38.19      7.52 o 
  18   8   7       69.69       60.78      7.44 o 
   1   9   7        8.81       -9.22     13.46 o 
   3   9   7       17.71       52.70     20.16 o 
   0   0   8     6674.20     6000.86    101.02 o 
   2   0   8     9389.26     9127.44    108.17 o 
   4   0   8     3380.95     3151.84     38.14 o 
   6   0   8     1735.91     1598.70     20.06 o 
   8   0   8     1216.21     1283.55     16.54 o 
  10   0   8     3642.12     3881.24     46.89 o 
  12   0   8       43.65       39.35      2.98 o 
  14   0   8     2695.08     3123.40     38.27 o 
  16   0   8      725.08      813.77     14.69 o 
  18   0   8      823.91      887.12     13.99 o 
  20   0   8      389.29      539.81     11.03 o 
  22   0   8      102.77      131.72      4.88 o 
  24   0   8       94.18      150.86      5.48 o 
  26   0   8      133.36      268.49      8.51 o 
  28   0   8      106.72      303.18     20.37 o 
  30   0   8       56.48      147.82     18.33 o 
  32   0   8       25.30       40.41      6.82 o 
  34   0   8       17.35       10.50     18.62 o 
  36   0   8       18.35       43.32     19.03 o 
  38   0   8       69.82       54.40     11.44 o 
  40   0   8        5.56       -2.23      7.87 o 
   1   1   8    12497.94    12430.13    103.90 o 
   3   1   8     1886.28     1990.48     17.39 o 
   5   1   8      981.28      992.15      9.31 o 
   7   1   8     1166.73     1195.37     11.01 o 
   9   1   8     1350.67     1324.04     12.15 o 
  11   1   8       22.36       25.39      1.96 o 
  13   1   8      498.92      538.88      6.14 o 
  15   1   8      272.60      296.62      4.49 o 
  17   1   8        0.01       -1.38      2.21 o 
  19   1   8      436.77      448.87      6.77 o 
  21   1   8      532.50      526.25      6.85 o 
  23   1   8        0.38       13.60      3.01 o 
  25   1   8       90.39       36.09      3.47 o 
  27   1   8      200.45      151.67      8.10 o 
  29   1   8      205.05      129.11      5.18 o 
  31   1   8       10.68       14.92      4.51 o 
  33   1   8       40.97       31.40      4.98 o 
  35   1   8        0.01       -3.90      4.82 o 
  37   1   8       53.89       45.84      6.56 o 
  39   1   8       42.05       49.14      8.65 o 
   0   2   8      607.68      515.72     17.36 o 
   2   2   8      578.59      599.57      7.64 o 
   4   2   8     1427.77     1415.68     15.06 o 
   6   2   8      395.00      359.06      5.66 o 
   8   2   8      641.31      627.64      7.22 o 
  10   2   8      977.50      924.54      9.79 o 
  12   2   8      323.69      390.99      5.53 o 
  14   2   8      388.62      464.46      6.09 o 
  16   2   8       76.17      159.12      3.47 o 
  18   2   8      192.01      248.03      4.46 o 
  20   2   8      145.48      159.91      4.59 o 
  22   2   8        1.30       14.75      3.27 o 
  24   2   8       40.95       55.06      5.36 o 
  26   2   8        0.08        4.95      5.09 o 
  28   2   8       10.16       16.15      4.16 o 
  30   2   8       13.92       30.25      4.72 o 
  32   2   8      149.88      195.27     12.43 o 
  34   2   8       47.34       68.77      9.09 o 
  36   2   8        1.34       -7.06      5.82 o 
  38   2   8        8.34       15.70      6.36 o 
   1   3   8     4527.07     4352.77     43.09 o 
   3   3   8      482.50      418.20      6.54 o 
   5   3   8     3763.23     4037.67     40.12 o 
   7   3   8      271.39      360.93      7.91 o 
   9   3   8     1080.93     1078.44     12.45 o 
  11   3   8      763.48      751.54      9.60 o 
  13   3   8      790.10      834.17     10.41 o 
  15   3   8      446.77      480.57      8.02 o 
  17   3   8       32.18       15.14      4.59 o 
  19   3   8      472.35      388.23      8.92 o 
  21   3   8        6.97       -0.37      4.52 o 
  23   3   8      334.59      271.33      7.74 o 
  25   3   8      171.23      140.19      6.20 o 
  27   3   8       96.87       72.12      5.71 o 
  29   3   8      109.26       70.89      5.83 o 
  31   3   8       13.60        9.94      5.40 o 
  33   3   8      217.72      203.32     10.12 o 
  35   3   8      144.53      126.49     17.00 o 
  37   3   8       21.44       16.64      8.31 o 
   0   4   8        0.15       -1.75      4.84 o 
   2   4   8      250.13      254.39      5.75 o 
   4   4   8       46.98       51.78      3.59 o 
   6   4   8        8.76        2.88      3.60 o 
   8   4   8       84.53       68.74      3.83 o 
  10   4   8      453.61      421.50      8.13 o 
  12   4   8       25.78       38.35      5.95 o 
  14   4   8      724.52      652.69     14.39 o 
  16   4   8      802.21     1103.80     16.89 o 
  18   4   8      131.85      179.98      6.64 o 
  20   4   8        2.31       -1.22      4.83 o 
  22   4   8       23.63       15.94      5.09 o 
  24   4   8       21.71       14.16      5.20 o 
  26   4   8       51.68       45.15      5.63 o 
  28   4   8        0.01       -1.27      5.56 o 
  30   4   8       12.48       10.35      6.07 o 
  32   4   8        1.24       -0.42      5.74 o 
  34   4   8        0.35       -6.71      5.95 o 
  36   4   8       32.70       39.78     21.80 o 
   1   5   8        7.11        6.88      3.72 o 
   3   5   8        3.82        5.59      3.67 o 
   5   5   8      109.28      116.14      4.53 o 
   7   5   8        0.04       -4.61      3.61 o 
   9   5   8       87.50       93.14      7.10 o 
  11   5   8       64.17       50.88      5.42 o 
  13   5   8      556.06      614.77     13.96 o 
  15   5   8      131.43      119.57      6.64 o 
  17   5   8      370.69      422.78      9.96 o 
  19   5   8      462.42      460.56     10.49 o 
  21   5   8       27.73       21.07      5.54 o 
  23   5   8      165.45      186.77      8.33 o 
  25   5   8       18.47       15.91      6.38 o 
  27   5   8        6.20       15.50      5.79 o 
  29   5   8       18.32        1.63      5.90 o 
  31   5   8        0.45       -1.54      6.07 o 
  33   5   8        0.00       -8.77     10.24 o 
   0   6   8      509.45      474.34     11.65 o 
   2   6   8        7.93        6.84      4.78 o 
   4   6   8      248.23      220.07      5.86 o 
   6   6   8       25.98       13.64      4.60 o 
   8   6   8       83.79      107.76      6.21 o 
  10   6   8       14.96        1.56      5.18 o 
  12   6   8       22.04       14.76      5.50 o 
  14   6   8       59.12       77.38      6.27 o 
  16   6   8       50.87       61.19      6.26 o 
  18   6   8       17.96       15.64      5.75 o 
  20   6   8       54.65       46.94      6.32 o 
  22   6   8       18.97       11.54      5.93 o 
  24   6   8      166.10      183.89      8.05 o 
  26   6   8        1.17       13.39      6.32 o 
  28   6   8      118.65       91.47      7.48 o 
   1   7   8       95.33      131.55      6.47 o 
   3   7   8       62.76       36.78      5.47 o 
   5   7   8        8.91        7.12      6.12 o 
   7   7   8       18.52       16.41      6.22 o 
   9   7   8        8.01       -3.26      5.61 o 
  11   7   8       46.61       45.84      7.92 o 
  13   7   8        4.25        4.28      5.88 o 
  15   7   8        3.21       -8.04      5.88 o 
  17   7   8        0.08       -4.69      8.53 o 
  19   7   8       13.09       -2.59      6.26 o 
  21   7   8       10.47       11.10      6.58 o 
  23   7   8       15.63       -8.18      6.90 o 
   0   8   8      108.20       99.55     14.08 o 
   2   8   8       66.61       30.83      6.90 o 
   4   8   8       15.67       19.11      6.30 o 
   6   8   8       24.45       14.48      7.06 o 
   8   8   8        0.01       -1.33      6.28 o 
  10   8   8       41.67       29.56      6.77 o 
  12   8   8       37.63      140.66      9.45 o 
  14   8   8       26.96       11.95      6.88 o 
  16   8   8       25.95       23.40      9.19 o 
   1   1   9      260.00      258.97      3.86 o 
   3   1   9       94.26      112.81      2.78 o 
   5   1   9       29.36       10.92      1.95 o 
   7   1   9      345.39      394.22      4.92 o 
   9   1   9     1136.15     1181.22     11.11 o 
  11   1   9      299.08      283.67      4.30 o 
  13   1   9       20.72       18.80      2.24 o 
  15   1   9       45.46       48.70      2.54 o 
  17   1   9       74.17       73.57      2.97 o 
  19   1   9      513.22      625.01      8.17 o 
  21   1   9       70.33       81.55      3.13 o 
  23   1   9       19.09       44.71      4.08 o 
  25   1   9       33.56       45.96      4.18 o 
  27   1   9       37.64       15.76      4.65 o 
  29   1   9        5.23        3.56      4.09 o 
  31   1   9       52.92       51.36      6.05 o 
  33   1   9        1.49        0.98      4.72 o 
  35   1   9        2.25       23.94      7.50 o 
  37   1   9       24.47       52.25      6.72 o 
  39   1   9       10.36       -0.36      6.50 o 
   0   2   9      888.53      843.19     22.43 o 
   2   2   9     1833.18     1957.57     20.23 o 
   4   2   9     3385.59     3419.35     34.06 o 
   6   2   9       28.32       17.79      2.93 o 
   8   2   9     2029.47     1897.12     19.78 o 
  10   2   9      187.80      208.60      4.73 o 
  12   2   9      293.94      320.82      7.81 o 
  14   2   9     1597.13     1658.64     17.78 o 
  16   2   9      151.36      182.07      4.71 o 
  18   2   9      151.53      168.57      5.24 o 
  20   2   9      429.60      448.33      9.20 o 
  22   2   9       46.96       39.24      4.73 o 
  24   2   9      535.93      542.14     10.42 o 
  26   2   9      791.33      712.64     14.41 o 
  28   2   9      101.48      202.87     10.91 o 
  30   2   9        1.62       -6.37      4.87 o 
  32   2   9       72.63      117.45      9.02 o 
  34   2   9       38.48       82.66     11.81 o 
  36   2   9        7.26        1.26      7.45 o 
  38   2   9       22.32       34.99     11.59 o 
   1   3   9       66.59       70.75      4.25 o 
   3   3   9     1512.13     1601.78     17.35 o 
   5   3   9     1425.30     1532.64     16.70 o 
   7   3   9      157.00      183.68      4.51 o 
   9   3   9        0.05      208.91     82.52 o 
  11   3   9        3.50        8.47      3.26 o 
  13   3   9       20.14       27.61      3.53 o 
  15   3   9      223.55      144.48      5.17 o 
  17   3   9       89.40       68.04      5.21 o 
  19   3   9        0.39        2.19      4.58 o 
  21   3   9        0.34       28.31      6.33 o 
  23   3   9       69.97      122.46      6.56 o 
  25   3   9      170.29      115.68      6.12 o 
  27   3   9       73.47      139.40      6.53 o 
  29   3   9       28.62       17.72      5.42 o 
  31   3   9      163.62      107.87      8.51 o 
  33   3   9      244.09      236.30     12.24 o 
  35   3   9       32.65       58.85     13.04 o 
  37   3   9        0.02      -11.81     11.52 o 
   0   4   9      711.68      673.07     13.21 o 
   2   4   9      973.89      950.47     11.82 o 
   4   4   9       87.08       55.92      3.88 o 
   6   4   9      722.18      712.08     10.66 o 
   8   4   9      467.04      428.20      7.41 o 
  10   4   9     1566.80     1548.66     17.37 o 
  12   4   9     2614.38     2744.73     31.28 o 
  14   4   9     1704.87     1820.09     24.92 o 
  16   4   9       60.83       52.73      5.30 o 
  18   4   9      143.44      138.37      6.27 o 
  20   4   9       32.35       44.32      5.44 o 
  22   4   9       50.22       34.84      5.48 o 
  24   4   9       32.89       37.48      5.58 o 
  26   4   9       22.12       17.31      5.48 o 
  28   4   9        2.52       -5.67      5.47 o 
  30   4   9       23.47        4.70      5.76 o 
  32   4   9        0.29      -11.87      6.12 o 
  34   4   9       93.11       91.05      7.18 o 
   1   5   9       16.07       18.14      3.87 o 
   3   5   9        8.99        1.56      3.75 o 
   5   5   9       26.34       11.41      3.82 o 
   7   5   9       82.20       70.56      4.87 o 
   9   5   9       12.53        3.21      4.05 o 
  11   5   9      231.88      222.19     10.64 o 
  13   5   9       42.74       22.52      5.90 o 
  15   5   9      434.51      389.56      9.72 o 
  17   5   9      398.60      364.53     11.62 o 
  19   5   9      165.84      144.04      6.91 o 
  21   5   9        8.13       -3.15      5.48 o 
  23   5   9        0.05       -8.30      5.44 o 
  25   5   9        0.11       -5.96      5.62 o 
  27   5   9        5.60       -0.22      5.91 o 
  29   5   9        6.36       -0.03      6.10 o 
  31   5   9        6.80       -8.65      8.52 o 
   0   6   9      261.52      218.53     14.57 o 
   2   6   9       16.22        9.22      4.12 o 
   4   6   9       41.80       18.07      4.19 o 
   6   6   9        4.87        0.16      4.33 o 
   8   6   9        0.05        4.33      5.32 o 
  10   6   9      161.66      159.81      9.70 o 
  12   6   9     1270.32     1345.49     20.32 o 
  14   6   9     1573.29     1671.87     24.16 o 
  16   6   9      529.57      569.93     12.17 o 
  18   6   9       72.61      117.17      6.96 o 
  20   6   9       10.17        6.32      7.51 o 
  22   6   9      132.41      221.53      8.41 o 
  24   6   9       53.64       53.72      6.73 o 
  26   6   9      158.73      243.79      9.21 o 
   1   7   9       16.43       24.89      4.65 o 
   3   7   9       17.19       11.12      5.60 o 
   5   7   9       45.08       50.90      7.89 o 
   7   7   9       14.73       24.65      7.42 o 
   9   7   9       41.63       38.42      6.21 o 
  11   7   9       20.49       15.30      6.12 o 
  13   7   9       15.76       12.03     10.71 o 
  15   7   9       19.90       25.26      6.41 o 
  17   7   9        5.37        3.11      6.36 o 
  19   7   9       40.04       37.23      6.93 o 
  21   7   9        0.21       -9.20      6.54 o 
   0   8   9      285.85      210.94     16.78 o 
   2   8   9      149.78      149.66      9.16 o 
   4   8   9       17.23       12.56      9.64 o 
   6   8   9       17.29        6.84      8.21 o 
   8   8   9        2.00       -2.29      8.26 o 
  10   8   9        0.26        4.12     11.58 o 
  12   8   9      250.10      267.31     10.09 o 
  14   8   9      256.31      317.13     19.18 o 
   0   0  10    15575.72    16493.36    275.65 o 
   2   0  10    11494.58    11850.45    161.00 o 
   4   0  10     4428.37     4758.15     57.17 o 
   6   0  10      491.67      601.22      9.32 o 
   8   0  10     2432.54     2318.35     28.88 o 
  10   0  10        0.42        2.04      3.13 o 
  12   0  10      385.96      518.65      8.76 o 
  14   0  10        0.64        9.76      4.64 o 
  16   0  10       59.04       43.84      3.88 o 
  18   0  10        3.96       11.98      3.79 o 
  20   0  10      229.67      193.33      5.97 o 
  22   0  10        3.28        5.53      3.93 o 
  24   0  10      163.58      124.53      7.01 o 
  26   0  10      191.10      153.25      8.85 o 
  28   0  10      242.06      151.90     16.32 o 
  30   0  10       88.78       46.01      8.86 o 
  32   0  10       57.30       14.09      7.50 o 
  34   0  10        0.05       18.53      9.44 o 
  36   0  10       50.91       18.37      7.87 o 
  38   0  10        0.96       23.75     11.71 o 
   1   1  10        0.27        0.13      4.82 o 
   3   1  10     4128.01     3902.76     38.51 o 
   5   1  10      950.61      980.14     11.15 o 
   7   1  10      219.38      211.60      4.75 o 
   9   1  10      886.85      926.07     10.76 o 
  11   1  10       91.07      115.95      3.64 o 
  13   1  10       71.88      101.36      3.49 o 
  15   1  10       29.16       45.98      3.24 o 
  17   1  10       41.18       29.40      3.01 o 
  19   1  10      391.39      388.21      6.10 o 
  21   1  10       61.22       99.98      3.63 o 
  23   1  10      146.72      151.79      5.60 o 
  25   1  10      384.27      473.15      9.33 o 
  27   1  10       25.80        5.93      4.07 o 
  29   1  10        0.06       40.95     14.77 o 
  31   1  10      121.89      171.64      9.07 o 
  33   1  10       53.25       75.76      7.72 o 
  35   1  10        1.36        6.06      8.31 o 
  37   1  10       14.19        3.44      7.94 o 
   0   2  10       36.28       61.55      5.04 o 
   2   2  10        0.06       -3.02      2.80 o 
   4   2  10      504.20      461.44      6.98 o 
   6   2  10      163.95      167.07      5.07 o 
   8   2  10        9.31       11.92      3.03 o 
  10   2  10      511.22      489.81      7.87 o 
  12   2  10     1166.12     1237.84     14.00 o 
  14   2  10      255.09      294.75      6.03 o 
  16   2  10      467.17      495.14      7.66 o 
  18   2  10       23.45       21.73      4.70 o 
  20   2  10       33.10       43.85      5.52 o 
  22   2  10       60.01       46.78      7.48 o 
  24   2  10      102.88      131.31      5.92 o 
  26   2  10       32.08       39.23      5.13 o 
  28   2  10       17.87       28.78      5.16 o 
  30   2  10        8.06        2.47      5.21 o 
  32   2  10       16.22       13.50      7.36 o 
  34   2  10        0.00       -7.60      7.33 o 
  36   2  10        0.01       18.76      9.38 o 
   1   3  10       12.95       28.70      3.42 o 
   3   3  10     1959.29     2032.45     21.50 o 
   5   3  10     1387.24     1297.96     15.31 o 
   7   3  10      182.28      230.75     10.15 o 
   9   3  10     3332.83     3256.04     33.09 o 
  11   3  10     2455.82     2421.54     25.28 o 
  13   3  10       48.15       94.75      7.01 o 
  15   3  10      118.18       69.37      6.69 o 
  17   3  10      700.09      637.51     11.55 o 
  19   3  10      661.22      778.11     13.23 o 
  21   3  10       69.59      111.15      7.32 o 
  23   3  10       67.02       75.30      5.68 o 
  25   3  10      173.78      211.49      7.90 o 
  27   3  10       13.18       13.66      5.31 o 
  29   3  10       17.44       -4.33      6.31 o 
  31   3  10      172.04      184.50      7.55 o 
  33   3  10      166.25      234.35     11.22 o 
  35   3  10        0.38       21.21      9.21 o 
   0   4  10      833.07      851.13     16.10 o 
   2   4  10       77.92       64.37      4.30 o 
   4   4  10      138.55      148.52      4.72 o 
   6   4  10      477.02      473.30      8.50 o 
   8   4  10      233.68      241.38      5.72 o 
  10   4  10     1120.78     1114.75     13.51 o 
  12   4  10       64.78       64.27      4.56 o 
  14   4  10      213.55      191.81      6.78 o 
  16   4  10       18.26       29.54      5.24 o 
  18   4  10       74.62       59.97      6.63 o 
  20   4  10       45.65       36.13      6.49 o 
  22   4  10        0.94        1.45      5.27 o 
  24   4  10        1.65       -5.48      5.25 o 
  26   4  10        4.86       -8.38      5.47 o 
  28   4  10       86.36       62.65      7.23 o 
  30   4  10        0.09      -10.13      6.24 o 
  32   4  10       32.56       21.81      6.45 o 
   1   5  10        2.87        7.78      3.88 o 
   3   5  10       16.21       13.52      3.91 o 
   5   5  10      222.84      247.04      8.88 o 
   7   5  10      192.69      224.67      6.21 o 
   9   5  10        0.15       -7.98      4.15 o 
  11   5  10      149.12      140.63      6.74 o 
  13   5  10       35.14       29.70      5.56 o 
  15   5  10       97.12      108.17      6.50 o 
  17   5  10      103.41      139.86      6.94 o 
  19   5  10      100.80      101.17      6.60 o 
  21   5  10       55.90       34.92      6.04 o 
  23   5  10      278.38      245.34      8.58 o 
  25   5  10      110.31      133.58      7.39 o 
  27   5  10        0.79       -3.03      6.11 o 
  29   5  10       10.20       -2.89      6.42 o 
   0   6  10       79.78       82.98      6.96 o 
   2   6  10        0.00       -4.42      4.18 o 
   4   6  10       12.87        7.38      4.43 o 
   6   6  10       25.73       25.48      4.70 o 
   8   6  10        0.50        0.33      5.45 o 
  10   6  10       54.54       51.84      6.14 o 
  12   6  10       18.97       16.19      8.24 o 
  14   6  10       11.01       16.65      6.50 o 
  16   6  10       57.79       75.83      9.47 o 
  18   6  10        7.34       13.20      6.12 o 
  20   6  10       73.66       63.13      6.69 o 
  22   6  10       36.74       40.37      6.66 o 
  24   6  10       86.01       62.93      8.10 o 
   1   7  10       59.29       61.29      5.08 o 
   3   7  10       12.54       -2.06      5.71 o 
   5   7  10       23.95       30.27      6.05 o 
   7   7  10        5.60        1.42      5.93 o 
   9   7  10       47.44       44.02      6.47 o 
  11   7  10       24.97        3.01      6.13 o 
  13   7  10        1.44        7.30      6.39 o 
  15   7  10       27.00       17.44      6.63 o 
  17   7  10        9.28        1.88      6.65 o 
  19   7  10        0.89        1.33     10.72 o 
   0   8  10      210.24      218.19     17.42 o 
   2   8  10      126.41      130.10     10.18 o 
   4   8  10       29.97       36.73     10.16 o 
   6   8  10        3.65        5.19      6.73 o 
   8   8  10        0.07      -13.61      9.82 o 
  10   8  10       26.27        5.80     10.40 o 
   1   1  11     1608.42     1594.56     16.92 o 
   3   1  11      634.57      665.41      9.39 o 
   5   1  11        5.42        0.42      2.91 o 
   7   1  11     1069.19     1101.96     12.49 o 
   9   1  11      321.67      341.05      6.10 o 
  11   1  11      155.46      176.80      4.46 o 
  13   1  11      478.34      481.86      7.34 o 
  15   1  11      133.47      150.67      4.69 o 
  17   1  11       43.22       52.48      3.61 o 
  19   1  11        0.21        3.51      3.75 o 
  21   1  11      231.02      207.34      5.23 o 
  23   1  11      131.98      143.64      5.20 o 
  25   1  11      114.38      120.48      7.21 o 
  27   1  11      130.02      154.10      6.33 o 
  29   1  11        0.16        8.19      6.01 o 
  31   1  11       79.30       90.40     12.80 o 
  33   1  11        0.70        1.73      7.37 o 
  35   1  11       43.19       34.23      8.15 o 
   0   2  11      512.53      495.86     10.51 o 
   2   2  11       37.79       40.38      3.86 o 
   4   2  11      397.32      416.72      7.46 o 
   6   2  11      618.68      579.93      8.26 o 
   8   2  11       48.85       65.73      3.71 o 
  10   2  11      881.65      752.71      9.79 o 
  12   2  11     1367.66     1246.47     14.23 o 
  14   2  11       32.92       28.97      3.84 o 
  16   2  11      438.29      388.52      6.88 o 
  18   2  11      408.08      445.83      7.61 o 
  20   2  11       35.97      101.57      7.51 o 
  22   2  11      144.18       91.48      6.18 o 
  24   2  11      206.34      220.11      7.29 o 
  26   2  11       57.77      113.26      6.95 o 
  28   2  11      133.78      131.09      7.35 o 
  30   2  11        1.56        2.47      5.54 o 
  32   2  11        1.29        6.90     12.36 o 
  34   2  11       53.05       43.85     15.94 o 
   1   3  11      128.52      114.40      4.75 o 
   3   3  11     2871.50     2589.13     26.86 o 
   5   3  11      463.72      454.33      8.20 o 
   7   3  11     4101.22     4043.06     40.59 o 
   9   3  11      518.63      582.07      8.70 o 
  11   3  11     1052.75     1026.36     12.50 o 
  13   3  11     2110.38     2335.84     24.62 o 
  15   3  11      447.00      466.19      8.30 o 
  17   3  11      528.48      487.92     10.14 o 
  19   3  11        0.02        0.73      4.81 o 
  21   3  11      460.61      400.44      9.42 o 
  23   3  11      100.54       94.06      6.09 o 
  25   3  11       68.46       94.68      7.66 o 
  27   3  11        3.81       -5.23      5.67 o 
  29   3  11        2.81       -1.25      7.34 o 
  31   3  11      184.46      236.58     16.25 o 
  33   3  11        0.24        1.02      6.23 o 
   0   4  11      316.10      308.47      9.30 o 
   2   4  11        1.36        0.61      3.67 o 
   4   4  11      851.24      817.29     10.84 o 
   6   4  11        3.71       11.27      4.33 o 
   8   4  11     1020.84      922.12     11.82 o 
  10   4  11      194.68      187.60      5.65 o 
  12   4  11       52.59       48.85      4.58 o 
  14   4  11      315.29      306.90      8.59 o 
  16   4  11      133.24      103.94      6.82 o 
  18   4  11        0.41       -4.06      5.25 o 
  20   4  11      162.83      164.63      7.03 o 
  22   4  11       18.21       11.79      7.46 o 
  24   4  11       84.81       37.37      5.91 o 
  26   4  11       69.55       80.97      8.01 o 
  28   4  11       20.70        2.58      6.82 o 
  30   4  11        3.11        6.69      6.25 o 
   1   5  11        1.02       -3.38      3.95 o 
   3   5  11      199.86      172.71      5.42 o 
   5   5  11       16.40       12.46      4.44 o 
   7   5  11      484.21      472.18      8.24 o 
   9   5  11       62.83       53.89      4.80 o 
  11   5  11      746.60      864.97     14.79 o 
  13   5  11     1232.66     1407.29     20.89 o 
  15   5  11      781.11      869.97     15.10 o 
  17   5  11      773.86      915.55     15.70 o 
  19   5  11       60.09       75.48      7.09 o 
  21   5  11      572.72      609.73     12.66 o 
  23   5  11       43.57       44.16      6.56 o 
  25   5  11       82.11       73.78      6.95 o 
  27   5  11       37.99       44.37      6.92 o 
   0   6  11       29.86       35.63      6.59 o 
   2   6  11       25.06       41.53      4.70 o 
   4   6  11       21.84       11.58      4.85 o 
   6   6  11       92.61       91.63      6.36 o 
   8   6  11        0.87       -1.11      5.61 o 
  10   6  11      100.98       71.74      6.51 o 
  12   6  11      321.89      352.91     11.21 o 
  14   6  11      435.53      390.96     10.58 o 
  16   6  11      138.17      112.75      7.24 o 
  18   6  11       57.59       39.82      6.62 o 
  20   6  11        2.64        7.35      7.74 o 
  22   6  11       73.92       50.60      7.91 o 
   1   7  11      225.83      201.95      7.11 o 
   3   7  11       26.57       30.09      9.76 o 
   5   7  11       14.38       26.07      6.61 o 
   7   7  11       17.12       14.28      6.41 o 
   9   7  11       33.29       48.90      6.87 o 
  11   7  11       15.79        9.50      6.62 o 
  13   7  11      171.19      182.77     10.78 o 
  15   7  11       63.98       33.15      7.81 o 
   2   8  11       69.61       15.13     14.62 o 
   2   0  12      296.49      370.48     15.43 o 
   4   0  12      358.94      362.32     10.88 o 
   6   0  12      461.77      527.98     13.31 o 
   8   0  12      544.92      539.19     14.15 o 
  10   0  12       95.98      142.22     10.44 o 
  12   0  12       16.75        8.77      6.00 o 
  14   0  12       21.96       25.16      6.23 o 
  16   0  12       12.27       15.02      6.14 o 
  18   0  12        3.44        7.11      6.21 o 
  20   0  12       24.47       31.83      7.63 o 
  22   0  12      113.00       58.65      7.35 o 
  24   0  12       15.61       -7.52      8.35 o 
  26   0  12       36.60       24.80     27.16 o 
   1   1  12     4921.69     4878.68     48.08 o 
   3   1  12     1307.23     1210.24     14.11 o 
   5   1  12      449.47      414.93      6.90 o 
   7   1  12      176.24      159.21      4.38 o 
   9   1  12       22.20       19.78      3.41 o 
  11   1  12      340.43      374.41      6.60 o 
  13   1  12       36.04       22.27      3.45 o 
  15   1  12       56.45       70.55      3.87 o 
  17   1  12      196.63      196.83      5.00 o 
  19   1  12       10.63        6.24      3.59 o 
  21   1  12        9.12       13.86      4.00 o 
  23   1  12      176.32      161.77      5.65 o 
  25   1  12       84.33       89.81      5.65 o 
  27   1  12      409.56      388.28     18.93 o 
  29   1  12       40.39       32.01      8.53 o 
  31   1  12        2.56       11.21     10.37 o 
  33   1  12        0.42        8.95     15.50 o 
   0   2  12      121.61      148.76      6.30 o 
   2   2  12       58.78       59.15      3.80 o 
   4   2  12        0.23       -7.50      3.73 o 
   6   2  12        8.09        1.32      3.46 o 
   8   2  12        3.27        9.71      3.52 o 
  10   2  12       37.51       23.15      3.60 o 
  12   2  12       46.45       37.55      3.75 o 
  14   2  12       19.24       26.21      4.06 o 
  16   2  12        5.60       -1.10      3.74 o 
  18   2  12        9.22       50.64      4.38 o 
  20   2  12        5.43        0.17      4.27 o 
  22   2  12        2.39        7.14      4.92 o 
  24   2  12       24.79       14.55      5.16 o 
  26   2  12        1.31       -7.45      6.27 o 
  28   2  12       30.07       18.36      7.80 o 
  30   2  12       21.98       28.21      7.26 o 
  32   2  12        2.38        4.83      7.77 o 
  34   2  12        2.02       11.98      9.16 o 
   1   3  12     2284.83     2057.94     21.98 o 
   3   3  12      159.20      280.67      6.67 o 
   5   3  12     1213.18     1216.40     14.97 o 
   7   3  12       98.89       99.98      5.37 o 
   9   3  12      283.37      350.56      6.82 o 
  11   3  12       18.23       13.08      3.82 o 
  13   3  12     1666.71     1797.44     19.74 o 
  15   3  12      149.90      140.38      5.39 o 
  17   3  12       46.86       47.17      5.44 o 
  19   3  12        4.16        2.66      5.09 o 
  21   3  12       44.25       70.39      5.84 o 
  23   3  12      221.97      157.00      7.11 o 
  25   3  12       47.65       20.54      5.65 o 
  27   3  12      145.27      133.45      7.34 o 
  29   3  12       36.21       44.52      7.61 o 
  31   3  12       12.98       13.45      6.22 o 
   0   4  12        0.33       -0.20      5.38 o 
   2   4  12       66.09       68.76      4.31 o 
   4   4  12        4.01        4.61      3.98 o 
   6   4  12      132.21      168.03      5.18 o 
   8   4  12      383.43      391.54      7.42 o 
  10   4  12      149.39      154.56      5.16 o 
  12   4  12       78.43       87.21      5.08 o 
  14   4  12      414.69      381.13      9.55 o 
  16   4  12      181.36      269.74      8.26 o 
  18   4  12        2.07       -4.60      5.42 o 
  20   4  12        0.05       -2.30      5.50 o 
  22   4  12       19.28        7.99      5.69 o 
  24   4  12       28.00       17.66      5.97 o 
  26   4  12        2.30        1.54      6.06 o 
  28   4  12        1.37        7.33      6.22 o 
  30   4  12       16.40      -14.48     13.17 o 
   1   5  12       33.83       30.80      4.38 o 
   3   5  12       43.79       36.69      4.43 o 
   5   5  12        3.49        2.22      4.53 o 
   7   5  12       12.47        6.41      4.29 o 
   9   5  12      156.78      165.13      7.63 o 
  11   5  12      185.58      167.54      7.23 o 
  13   5  12      262.77      253.85      8.24 o 
  15   5  12        0.93       10.66      7.28 o 
  17   5  12       96.52      115.72      7.01 o 
  19   5  12      285.09      282.45      9.13 o 
  21   5  12        6.75        3.17      6.19 o 
  23   5  12       40.27       47.56      6.99 o 
  25   5  12       12.64       -0.73      9.46 o 
   0   6  12       38.35       27.11      6.70 o 
   2   6  12       21.06       16.41      4.63 o 
   4   6  12        0.02      -11.10      5.87 o 
   6   6  12       14.75       14.55      4.99 o 
   8   6  12       10.60        1.11      6.29 o 
  10   6  12        1.23        5.03      7.14 o 
  12   6  12       29.36       64.40      6.74 o 
  14   6  12       22.36       45.37      6.69 o 
  16   6  12       16.25        4.05      6.49 o 
  18   6  12        1.36       -5.37      8.70 o 
  20   6  12        5.87        4.79      6.66 o 
   1   7  12      112.00      123.69      6.41 o 
   3   7  12       27.42       18.73      6.79 o 
   5   7  12        0.00       -3.37      8.80 o 
   7   7  12        2.69        0.75      6.52 o 
   9   7  12       14.18       15.91     10.28 o 
  11   7  12       11.27        6.06      6.77 o 
  13   7  12       54.15       60.55     11.35 o 
   1   1  13       13.03       11.80      4.42 o 
   3   1  13        0.02       -3.82      4.30 o 
   5   1  13      339.76      294.72      7.47 o 
   7   1  13      301.50      294.69      7.38 o 
   9   1  13        0.27       -2.62      4.35 o 
  11   1  13        0.34       -0.75      4.15 o 
  13   1  13       75.77       67.83      4.76 o 
  15   1  13       74.43       59.43      4.81 o 
  17   1  13        1.47        5.21      4.45 o 
  19   1  13       22.95        9.03      4.67 o 
  21   1  13       92.50       86.68      8.72 o 
  23   1  13       98.79      128.80      7.21 o 
  25   1  13       17.26       38.62      8.14 o 
  27   1  13       46.53       76.20     10.67 o 
   0   2  13        0.58       -3.05      4.95 o 
   2   2  13      622.79      576.75      8.50 o 
   4   2  13      157.15      159.38      5.01 o 
   6   2  13     1556.50     1484.50     16.53 o 
   8   2  13     2143.16     2057.87     21.88 o 
  10   2  13        4.89       11.62      4.35 o 
  12   2  13     1252.01     1189.68     14.03 o 
  14   2  13       37.15       23.51      3.91 o 
  16   2  13      678.29      807.53     15.15 o 
  18   2  13       21.85       77.01      9.19 o 
  20   2  13      364.55      300.59      7.75 o 
  22   2  13      477.28      536.13     10.90 o 
  24   2  13        5.52        7.19      5.27 o 
  26   2  13      200.77      192.88      8.12 o 
  28   2  13        1.31        1.12      8.01 o 
  30   2  13       19.28       30.76      9.27 o 
  32   2  13       20.20       16.72     11.80 o 
   1   3  13      820.06      729.74      9.99 o 
   3   3  13      147.36      143.49      4.90 o 
   5   3  13      148.11      132.09      4.75 o 
   7   3  13      408.57      374.95      7.15 o 
   9   3  13      518.70      537.40      8.55 o 
  11   3  13        4.40       26.74      4.10 o 
  13   3  13        1.15       -0.28      4.64 o 
  15   3  13      104.13       89.65      5.19 o 
  17   3  13        7.76       24.37      5.71 o 
  19   3  13       52.82       44.75      5.69 o 
  21   3  13      303.63      409.89      9.92 o 
  23   3  13      253.01      326.44      9.30 o 
  25   3  13        5.67       10.63      6.46 o 
  27   3  13      151.75       99.87      8.85 o 
  29   3  13        1.65       -8.11      6.05 o 
   0   4  13      444.97      372.39     10.36 o 
   2   4  13        0.57       -0.36      4.04 o 
   4   4  13      197.12      181.42      5.93 o 
   6   4  13      998.38      908.40     12.00 o 
   8   4  13     1272.71     1230.04     14.95 o 
  10   4  13      162.63      138.85      6.19 o 
  12   4  13     1271.84     1284.07     16.97 o 
  14   4  13       59.19       72.57      7.05 o 
  16   4  13      249.61      333.84      9.46 o 
  18   4  13       58.19       66.05      6.36 o 
  20   4  13      132.43      179.50      7.64 o 
  22   4  13      362.28      404.13     10.55 o 
  24   4  13        2.12       -8.41      6.06 o 
  26   4  13       51.78       39.61      6.66 o 
   1   5  13       64.01       56.81      4.78 o 
   3   5  13        0.46       -6.43      4.28 o 
   5   5  13       49.43       41.60      4.70 o 
   7   5  13       61.48       57.26      7.34 o 
   9   5  13      208.33      198.53      6.52 o 
  11   5  13      119.47      115.73      7.09 o 
  13   5  13     2087.76     2021.50     33.41 o 
  15   5  13      646.87      654.69     15.20 o 
  17   5  13       25.76       14.20      6.30 o 
  19   5  13        2.17        6.82      6.37 o 
  21   5  13        1.39      -16.66      6.91 o 
  23   5  13       95.18      131.96     10.16 o 
   0   6  13       36.34       18.91      8.67 o 
   2   6  13       59.97       52.30      5.64 o 
   4   6  13       28.28       21.74      5.20 o 
   6   6  13       10.44        5.20      6.20 o 
   8   6  13       13.58       -6.09      6.08 o 
  10   6  13       57.66       95.21      7.18 o 
  12   6  13      355.06      386.34     10.83 o 
  14   6  13      241.29      327.68     10.30 o 
  16   6  13      114.57      192.95      8.74 o 
  18   6  13       47.81       52.54     11.26 o 
   1   7  13      197.09      195.95     10.46 o 
   3   7  13        5.35       14.31      7.40 o 
   5   7  13        0.13       -6.95      6.83 o 
   7   7  13        0.00      -10.92      9.77 o 
   9   7  13        1.06      -11.65     10.04 o 
   0   0  14     2197.92     2599.87     65.30 o 
   2   0  14     5921.06     5704.58    131.22 o 
   4   0  14     3412.41     3255.42     56.61 o 
   6   0  14     2275.79     2279.74     41.15 o 
   8   0  14      239.09      234.43     18.31 o 
  10   0  14      472.37      432.12     12.93 o 
  12   0  14       74.92      102.64      7.85 o 
  14   0  14       56.74       49.17      8.74 o 
  16   0  14        2.29      -14.29      6.90 o 
  18   0  14      213.70      224.99     10.02 o 
  20   0  14       87.13      129.27      9.11 o 
  22   0  14      318.05      361.05     13.22 o 
  24   0  14      584.05      644.07     23.01 o 
   1   1  14        3.78        1.85      4.52 o 
   3   1  14      156.24      192.94      6.29 o 
   5   1  14      349.05      313.55      8.57 o 
   7   1  14     1435.91     1344.65     18.66 o 
   9   1  14       58.32       75.48      5.29 o 
  11   1  14      104.39       97.48      5.56 o 
  13   1  14        7.80        1.53      4.85 o 
  15   1  14        0.37       -2.11      4.92 o 
  17   1  14       16.67       10.60      5.17 o 
  19   1  14        0.48        7.02      5.27 o 
  21   1  14      216.45      169.81      8.19 o 
  23   1  14      187.66      261.39     10.00 o 
  25   1  14        0.89       52.77      8.88 o 
  27   1  14        1.55       67.28     15.82 o 
   0   2  14       20.32       18.85      6.10 o 
   2   2  14       27.56       23.01      4.57 o 
   4   2  14        0.36       -5.02      3.93 o 
   6   2  14       58.93       49.00      4.41 o 
   8   2  14      255.28      236.60      6.00 o 
  10   2  14      722.94      739.35     13.77 o 
  12   2  14      624.21      607.61      9.73 o 
  14   2  14        0.01        5.28      4.97 o 
  16   2  14      367.17      525.68      9.46 o 
  18   2  14       76.45       53.07      5.61 o 
  20   2  14       20.99       21.45      6.49 o 
  22   2  14       11.90       -3.96      9.26 o 
  24   2  14        2.74        6.63      9.35 o 
  26   2  14        1.38      -10.33      7.80 o 
  28   2  14        4.62        1.44      8.22 o 
   1   3  14       12.83        9.21      3.97 o 
   3   3  14      189.84      173.23      6.04 o 
   5   3  14       90.86       74.92      4.55 o 
   7   3  14       73.61       76.97      5.02 o 
   9   3  14      103.92       99.22      4.84 o 
  11   3  14        4.99        3.33      4.16 o 
  13   3  14        0.07      -13.19      4.16 o 
  15   3  14        3.79       -6.13      4.60 o 
  17   3  14       10.06       12.24      5.55 o 
  19   3  14       22.18       30.57      5.86 o 
  21   3  14        0.89       -8.45      5.46 o 
  23   3  14       43.61       53.67      6.38 o 
  25   3  14       13.29       14.73      7.26 o 
  27   3  14       44.92      128.54      7.54 o 
   0   4  14      245.21      204.95      8.56 o 
   2   4  14       68.07       53.56      4.99 o 
   4   4  14      102.56      131.41      5.85 o 
   6   4  14      619.34      623.25      9.72 o 
   8   4  14        0.36        3.96      4.42 o 
  10   4  14      747.52      719.80     10.61 o 
  12   4  14       61.11       44.54      5.21 o 
  14   4  14        9.37        2.01      5.78 o 
  16   4  14       11.29        9.29      6.03 o 
  18   4  14       16.21       21.18      6.20 o 
  20   4  14        9.00        6.49      7.99 o 
  22   4  14        0.48       -3.24      7.94 o 
  24   4  14        1.26        0.00      7.45 o 
   1   5  14        1.36      -10.99      4.46 o 
   3   5  14       10.80        7.59      5.02 o 
   5   5  14        0.85        4.35      4.63 o 
   7   5  14      285.20      278.12      7.11 o 
   9   5  14       85.33       99.39      5.89 o 
  11   5  14      522.39      534.27     11.92 o 
  13   5  14      208.97      215.00     10.82 o 
  15   5  14        9.21       12.55      6.55 o 
  17   5  14      163.64      130.12      7.92 o 
  19   5  14        2.23        1.56      8.29 o 
  21   5  14       44.51       20.62     11.29 o 
   0   6  14       67.88       71.20     13.31 o 
   2   6  14       18.80       14.28      5.93 o 
   4   6  14      111.85      117.84     12.30 o 
   6   6  14        7.76       15.09      5.90 o 
   8   6  14       73.15       86.73      7.35 o 
  10   6  14      100.70       94.80      7.58 o 
  12   6  14       12.21       24.65      8.62 o 
  14   6  14       63.34      107.49     12.33 o 
   1   1  15       13.08       13.26      4.94 o 
   3   1  15      331.47      315.37      8.06 o 
   5   1  15      198.11      210.82      6.96 o 
   7   1  15       14.50       21.85      5.44 o 
   9   1  15      610.89      547.84     10.58 o 
  11   1  15      296.61      302.48      8.21 o 
  13   1  15       13.32       19.53      5.41 o 
  15   1  15       19.46       10.08      5.36 o 
  17   1  15       28.78       14.22      5.61 o 
  19   1  15      215.71      169.58      7.15 o 
  21   1  15       57.99       84.60      8.14 o 
  23   1  15       20.27       23.57     12.49 o 
  25   1  15       17.90       25.41     19.43 o 
  27   1  15        6.62       32.65     16.14 o 
   0   2  15       26.44       22.20      7.27 o 
   2   2  15       38.59       40.81      5.29 o 
   4   2  15      605.05      574.51     10.94 o 
   6   2  15      445.86      464.16      9.80 o 
   8   2  15      133.61      146.34      6.35 o 
  10   2  15     1001.02     1001.23     15.49 o 
  12   2  15      293.76      341.40      8.87 o 
  14   2  15      827.56      795.63     13.56 o 
  16   2  15       14.58        3.99      5.48 o 
  18   2  15      112.92      107.55      8.57 o 
  20   2  15       81.23      114.08     12.32 o 
  22   2  15       32.82       10.08     10.98 o 
  24   2  15      107.75       98.32     10.11 o 
  26   2  15        0.24        2.68     10.87 o 
   1   3  15      438.78      412.16      7.77 o 
   3   3  15        6.62       18.59      6.83 o 
   5   3  15        1.20        1.27      4.24 o 
   7   3  15       16.35       11.71      4.37 o 
   9   3  15       47.06       49.28      4.66 o 
  11   3  15       43.00       30.74      4.68 o 
  13   3  15       50.32       76.17      5.42 o 
  15   3  15       41.70       33.22      5.67 o 
  17   3  15        4.90        6.16      6.48 o 
  19   3  15        2.91       -7.88      6.45 o 
  21   3  15       97.50       80.89      7.95 o 
  23   3  15       77.50       66.38      7.97 o 
  25   3  15        8.29       17.81      8.81 o 
   0   4  15       73.97       67.15      6.91 o 
   2   4  15      147.60      122.24      5.85 o 
   4   4  15      895.90      814.73     14.64 o 
   6   4  15      251.44      255.42      6.78 o 
   8   4  15      530.10      494.41     10.77 o 
  10   4  15      396.82      378.70      8.02 o 
  12   4  15      100.99      104.84      6.00 o 
  14   4  15       71.84       57.00      6.59 o 
  16   4  15       72.96       78.64      9.97 o 
  18   4  15      253.83      297.89      9.51 o 
  20   4  15      173.86      191.09     11.75 o 
  22   4  15       54.49       83.64     19.86 o 
   1   5  15        3.04       -2.91      6.10 o 
   3   5  15       38.95       44.02      5.48 o 
   5   5  15       68.25       75.75      5.46 o 
   7   5  15       21.18        8.27      5.36 o 
   9   5  15      120.07      132.24      6.51 o 
  11   5  15       96.68       74.28      7.11 o 
  13   5  15      505.01      654.10     16.59 o 
  15   5  15      347.72      441.61     11.67 o 
  17   5  15        2.90       -8.36      9.57 o 
   0   6  15       23.05       16.40      7.74 o 
   2   6  15        4.35        7.36      5.88 o 
   4   6  15        7.49        6.13      5.76 o 
   6   6  15       41.20       39.33     10.12 o 
   8   6  15       11.12        9.04      9.79 o 
   0   0  16      758.57     1054.12     31.98 o 
   2   0  16     2155.15     2037.55     37.95 o 
   4   0  16      708.20      668.60     19.22 o 
   8   0  16      250.09      251.30     11.06 o 
  10   0  16      179.19      168.85     13.89 o 
  12   0  16       81.63       73.81      8.74 o 
  14   0  16       65.50       77.14     10.40 o 
  16   0  16       50.82       39.19      8.52 o 
  18   0  16       70.46       71.84     10.61 o 
  20   0  16      203.44      308.19     13.15 o 
  22   0  16       71.23      158.05     14.77 o 
  24   0  16      247.70      303.54     36.32 o 
   1   1  16     1296.74     1191.48     17.52 o 
   3   1  16      663.25      550.90     10.78 o 
   5   1  16      203.34      206.25      7.15 o 
   7   1  16       36.81       30.50      5.59 o 
   9   1  16       66.04       76.82      6.01 o 
  11   1  16        1.84      -10.53      5.39 o 
  13   1  16       88.71       97.91      6.43 o 
  15   1  16       55.89       49.04      6.12 o 
  17   1  16        5.29        7.60      5.95 o 
  19   1  16       30.96       32.08      6.41 o 
  21   1  16        0.73       32.31      8.80 o 
  23   1  16       63.69       31.53      9.79 o 
  25   1  16       32.70      106.00     10.91 o 
   0   2  16       42.30       37.08     13.05 o 
   2   2  16        0.29        1.85      5.30 o 
   4   2  16        9.69       -0.14      5.40 o 
   6   2  16      123.01      128.43      6.53 o 
   8   2  16       50.03       96.09      6.22 o 
  10   2  16      142.47      139.31      7.13 o 
  12   2  16      473.16      473.93     13.09 o 
  14   2  16       96.86       89.59      6.74 o 
  16   2  16       12.42        6.94      5.96 o 
  18   2  16       56.88       97.62     10.41 o 
  20   2  16        1.94       19.61     10.22 o 
  22   2  16        3.09        3.28     12.28 o 
  24   2  16        8.61       10.41      9.77 o 
   1   3  16      287.72      271.94      8.45 o 
   3   3  16      460.54      403.64      9.73 o 
   5   3  16      550.82      518.62     10.89 o 
   7   3  16        1.62       10.83      7.39 o 
   9   3  16      321.81      280.94     10.25 o 
  11   3  16      144.64      138.25      6.98 o 
  13   3  16      206.49      181.77      8.53 o 
  15   3  16       53.59       75.76      7.61 o 
  17   3  16       41.02       45.74      9.61 o 
  19   3  16      187.35      197.09     11.70 o 
  21   3  16        1.20       -0.16      9.35 o 
   0   4  16       97.59       79.77      7.44 o 
   2   4  16      100.66      103.65      6.01 o 
   4   4  16       51.60       58.84      5.24 o 
   6   4  16        8.32       11.64      4.94 o 
   8   4  16       37.52       27.87      5.11 o 
  10   4  16        3.90       -8.03      4.93 o 
  12   4  16        0.21       -1.09      5.51 o 
  14   4  16        0.11       -6.70      8.43 o 
  16   4  16       12.07      -15.88      7.32 o 
  18   4  16       30.34       53.01     13.16 o 
   1   5  16        1.79        0.58      6.31 o 
   3   5  16        1.57        3.56      5.24 o 
   5   5  16       45.21       43.29      5.59 o 
   7   5  16        0.10       -3.73      5.70 o 
   9   5  16      138.32      135.42      7.24 o 
  11   5  16      305.11      260.47     13.15 o 
   1   1  17       11.80       13.31      5.72 o 
   3   1  17       80.04       84.55      6.33 o 
   5   1  17      862.43      795.07     13.91 o 
   7   1  17        9.37       40.68      7.26 o 
   9   1  17      860.01      786.48     14.83 o 
  11   1  17      285.03      329.34      9.23 o 
  13   1  17       40.25       36.53      6.25 o 
  15   1  17       38.81       72.30      6.74 o 
  17   1  17       70.30       57.38      6.91 o 
  19   1  17      223.71      308.38     10.20 o 
  21   1  17       27.13       96.01      8.95 o 
   0   2  17      135.16      127.19      9.59 o 
   2   2  17        3.71       -0.52      5.62 o 
   4   2  17      107.58      126.83      6.86 o 
   6   2  17      115.53      114.12      6.78 o 
   8   2  17      249.70      278.16      8.60 o 
  10   2  17        2.91       19.45      7.31 o 
  12   2  17      139.21      143.85      7.38 o 
  14   2  17        5.46      -11.02      6.13 o 
  16   2  17       92.60      109.33      7.47 o 
  18   2  17       49.91       92.90      8.46 o 
  20   2  17        7.08        5.52     10.14 o 
   1   3  17      317.95      297.68      9.15 o 
   3   3  17      261.38      239.83      9.56 o 
   5   3  17        0.13       -6.42      8.89 o 
   7   3  17        6.35       15.01      6.20 o 
   9   3  17       30.17       13.06      6.70 o 
  11   3  17        0.25       -0.73      6.22 o 
  13   3  17       22.33       15.54      7.22 o 
  15   3  17       12.58       21.06      8.23 o 
   0   4  17       67.58       65.86     16.24 o 
   2   4  17        4.35        7.29      8.73 o 
   4   4  17      201.72      161.61     11.52 o 
   6   4  17        8.56       11.08      6.49 o 
   8   4  17       36.66       17.39      8.26 o 
  10   4  17        9.19       14.54     10.11 o 
  12   4  17        9.59       21.26     15.06 o 
   0   0  18     5827.16     5107.85    157.37 o 
   4   0  18      219.27      246.68     14.75 o 
   6   0  18      532.01      582.09     17.09 o 
   8   0  18       58.33       97.31      9.84 o 
  10   0  18       93.32       97.81     11.78 o 
  12   0  18      131.08       99.73     11.85 o 
  14   0  18       11.73       18.73     15.13 o 
  16   0  18       78.21       88.28     10.63 o 
   1   1  18      103.63       97.54      6.93 o 
   3   1  18      505.21      557.42     13.12 o 
   5   1  18      279.19      302.87      9.28 o 
   7   1  18     1949.27     1734.49     24.38 o 
   9   1  18      167.89      283.92     13.14 o 
  11   1  18      185.87      198.58     34.77 o 
  13   1  18        9.09        7.58      6.56 o 
  15   1  18        1.93       -6.14      6.61 o 
  17   1  18       52.52       58.68      8.14 o 
   0   2  18       13.27        3.70      8.78 o 
   2   2  18        4.64        5.43      6.28 o 
   4   2  18       37.12       34.06      6.50 o 
   6   2  18        9.10        7.80      6.68 o 
   8   2  18       41.92       51.35      6.77 o 
  10   2  18       16.96        7.90      6.56 o 
  12   2  18       58.78       87.53      7.35 o 
  14   2  18      406.40      433.53     16.28 o 
   1   3  18       44.99       26.71      7.59 o 
   3   3  18       86.48       88.46      7.76 o 
   5   3  18       25.59       19.86      6.75 o 
   7   3  18       12.83       12.73      6.71 o 
   9   3  18       29.00       29.15     10.44 o 
  11   3  18       17.39       10.62      9.90 o 
   1   1  19        1.08       -7.54      6.64 o 
   3   1  19      144.05      145.30      7.98 o 
   5   1  19       67.23       75.72      8.10 o 
   7   1  19        9.73       24.58      7.72 o 
   9   1  19      136.29      154.76     11.46 o 
   0   2  19       13.72       -6.13     15.00 o 
   2   2  19       39.92       53.99     15.45 o 
   4   2  19        0.04       19.93     12.43 o 
   6   2  19        0.35       -4.14     14.13 o 
                                                 
